# Supplementary material for: Discovery of Novel MicroRNAs in Rat Kidney Using Next Generation Sequencing and Microarray Validation
Source: PLoS One. 2012 Mar 28;7(3):e34394. doi: 10.1371/journal.pone.0034394 (PMC3314633; doi:10.1371/journal.pone.0034394)
Supplement: Data S1 — Predicted target genes of the fourteen rat novel miRNAs. (XLS) [file pone.0034394.s001.xls]

## Sheet: Supporting Data File S3
#microRNA	transcript	targetsite start	targetsite end	microRNA start	microRNA end	targetsite	structure	energy	score
Candidate_608	NM_001191756	375	410	1	21	TTCCTTAATGATGTAGATAGGTTGCCTTTGTGTGT	((((((...............((((((((((((((&))))))))))))))))))))	-24.86	0.994063
Candidate_608	NM_001191756	1054	1096	0	21	TTCCTTCACAAGGTTAAATATTCCACAGAATGAATGTGTATC	(((((((.......................((..((((((((&))))))))....)))))))))	-17.1	0.999874
Candidate_608	NM_032990	1714	1735	0	22	TTTCATTCCAGAAAGTGTGTC	((((.((((.(...(((((((&))))))).....).))))))))	-14.9	0.994381
Candidate_608	NM_001112742	1714	1735	0	22	TTTCATTCCAGAAAGTGTGTC	((((.((((.(...(((((((&))))))).....).))))))))	-14.9	0.994381
Candidate_608	NM_053381	123	149	1	22	TCTTTCCTTGCCTTTGACGTGTGTAT	((((..((((((((.....(((((((&)))))))))))))))..))))	-24.8	0.996074
Candidate_608	NM_053381	948	1026	0	22	TCAGGCCTCCCTAAAGCCAGTGCTCATTAGCCAGTTTTGCATCTACTTTTAAAAAACCACAGGAGGCAGATGTGTATC	((...(((((...........................(((.((...........................((((((((&)))))))))).)))))))).))	-16.34	0.999603
Candidate_608	NM_001107950	289	331	1	22	TTGACTCCATTTCAGGACGTAGATTGTAAAATCTCTGTGTAT	((..((((.......................(((((((((((&)))))))))))..))))..))	-18.81	0.999483
Candidate_608	NM_001033663	705	733	0	20	TCTTTATATGTTGTGTGTAATGTGTATT	(((((...((((........((((((((&))))))))..)))).)))))	-13.9	0.999571
Candidate_608	NM_001109012	2322	2375	0	22	TCTAATCTCTGTCTCATACTAATGAGAAATGAACTGTACACTGAGTGTGTATT	(((..((.(((((((..............................((((((((&)))))))))))))))))..)))	-20.31	0.999893
Candidate_608	NM_013198	20	46	0	20	TCCACAGGTTTCTCATTCAGTGTGTC	(((.(..((((((......(((((((&)))))))))))))..).)))	-18.7	0.995058
Candidate_608	NM_001135923	1720	1751	0	19	CTTTTTGTATGTTTTTATATACATGTGTATT	((((((((...............((((((((&))))))))...))))))))	-13.77	0.999947
Candidate_608	NM_001135893	1720	1751	0	19	CTTTTTGTATGTTTTTATATACATGTGTATT	((((((((...............((((((((&))))))))...))))))))	-13.77	0.999961
Candidate_608	NM_001106954	777	795	0	18	CTAATGTGTCTGTGTGTT	((..(((.((((((((((&)))))))))).)))..))	-21.3	0.991719
Candidate_608	NM_053807	385	405	1	20	TGTTCCAGCAACGTGTGTAT	(.((((.((..(.(((((((&))))))))..)).)))).)	-15.4	0.998891
Candidate_608	NM_001109381	1971	2008	0	22	TCTTGTTACTGATTTCAGAGAAAATGCTCAGTGTGTC	((((.((.(((...............(((.(((((((&))))))).))).))))).))))	-16.89	0.995853
Candidate_608	NM_001135837	371	383	1	15	CTGCATGTGTGT	((((.(((((((&)))))))...))))	-15.4	0.99308
Candidate_608	NM_053379	1607	1624	1	18	TTCGTGTGTGTGTGTGT	(((.(((.(.(((((((&))))))).).))).)))	-17.4	0.998273
Candidate_608	NM_053379	4131	4163	0	19	CCCAATGCTTGATTTGTATAAAATTGTGTATC	((...(((((.............(((((((((&))))))))))))))...))	-15.71	0.99968
Candidate_608	NM_053379	6396	6417	0	20	TCCAATGTTTGGTAGTGTATC	(((..(((((....(((((((&)))))))..)))))...)))	-15.3	0.995853
Candidate_608	NM_199502	2070	2094	0	23	TTCTTTTGTGCATTTATGTGTATC	(((((((.(((.....((((((((&))))))))...))).))).))))	-19.6	0.999345
Candidate_608	NM_053623	697	744	1	22	TGTCTTCAGAAAAATGTCCACTTTGTAAAAGTGACCTTTCTGTGTGT	(.(((((.......((((....................(((((((((&))))))))))))).))))).)	-16.65	0.999057
Candidate_608	NM_053623	1419	1432	1	14	TGTGTGTGTGTAT	(((.(.(((((((&))))))).).)))	-13.5	0.999912
Candidate_608	NM_053623	2178	2197	1	21	CTTACTGTTGATTGTGTGT	(((.(((((..((((((((&)))))))).)))))...)))	-16.3	0.994629
Candidate_608	NM_001108120	1644	1696	1	22	TGTCCAATCGCTGCCCTTTCTATTGGTGGAGAACAATCTCAAAACTGTGTAT	(.(((..((.(((((.............................((((((((&)))))))).)))))))))).)	-19.11	0.999836
Candidate_608	NM_001108120	1752	1767	1	18	TTCCGTAATGTGTAT	((((((..(((((((&)))))))...)).))))	-14	0.999862
Candidate_608	NM_001108251	1099	1132	0	21	CTTTTAACTGCTATGTATAAAGGAAAGTGTATC	(((((..(((((..............(((((((&)))))))...))))).)))))	-14.93	0.999822
Candidate_608	NM_001047893	610	672	0	22	TCCTTCTTGCCACATCTTAAATAATTTCTACCCAAGTGATATTAATTGGTCAAAAGTGTGTC	(((((((((((...............(((..........................(((((((&))))))))))))))))))).))	-19.72	0.99765
Candidate_608	NM_001047893	1545	1585	1	21	CTTTTCCAAAATACACATGCATACTTACATCCATGTGTAT	(((((((..........(((.............(((((((&)))))))...))))))))))	-14.69	0.999952
Candidate_608	NM_053458	351	397	1	20	TTGTTTTGCCCCACAAGAAAATGGAGAATTACTTTTATATGTGTAT	((.(((((((.(...........................(((((((&)))))))).))))))).))	-14.22	0.999965
Candidate_608	NM_001109016	268	293	1	22	TTTCCAAAGGGTGTGTACTGTGTAT	(((((......(((.(.((((((((&))))))))).)))...)))))	-16.6	0.997051
Candidate_608	NM_001037187	1406	1452	1	21	CTAGCTCTTGTCTTGAACTCATTGAAAAAACTTATTTTATGTGTAT	((..((((((((((.........................(((((((&))))))))))))))))).))	-19.21	0.999548
Candidate_608	NM_001106963	316	357	1	19	CCTACCTTTGCATAGCTGTTGACTGTACAGTCTTTGTGTAT	(((.(((......................((((((((((((&))))))))))))))))))	-20.04	0.999404
Candidate_608	NM_001106964	3133	3172	0	21	CTCTTCGAGAAGAAAAAAAAAAGAATCACCTTGTGTGTT	((((((......................(((((((((((&)))))))).)))...))))))	-15.31	0.999968
Candidate_608	NM_001107849	910	925	1	19	CCTTCTGGTGTGTAT	(((((((.(((((((&)))))))....)))))))	-17.3	0.998273
Candidate_608	NM_001107849	1313	1361	1	22	TTTTCTCCATACCTATAAATACTGTACAGCCAAAATATATATGTGTAT	((((((((...(((...........................(((((((&))))))).)))..))))))))	-17.79	0.996638
Candidate_608	NM_001108245	186	243	0	22	TCTCTTATCATAGAAGAGCAGATTCAGCCCTGCCCTACTGTCTCTTGGCTGTGTGTC	((((((......................((((((..............(((((((((&))))))))).))))))))))))	-25.7	0.998538
Candidate_608	NR_032288	0	31	1	19	CCTTTAGTTTTGAGGTTGGTGTACTGTGTGT	((((..((((.............((((((((&))))))))))))..))))	-15.11	0.999705
Candidate_608	NR_032273	19	37	1	21	TTCCTAGGCAATGTGTAT	(((((..((..(((((((&)))))))...))...)))))	-18.3	0.998886
Candidate_608	NM_133615	1583	1631	1	22	TCTACCCTGCCTACCTCACAGAGATGTGAGGTTTTAGCTGGTGTGTGT	(((.((((((((.............................(((((((&))))))).))))))).).)))	-20.31	0.998087
Candidate_608	NM_001106938	1685	1720	1	18	CTTTTGTTTTCAAAAGAGAAACTATAAATGTGTGT	((((((((((..................(((((((&)))))))))))))))))	-14.26	0.999793
Candidate_608	NM_001106937	717	735	1	21	TTGTTCCACTATGTGTAT	((.((((.((.(((((((&))))))).))...)))).))	-14.1	0.999451
Candidate_608	NM_001106937	2200	2231	1	21	CTCTAATTGTGTATAAATACATAATGTGTGT	((((..((((.(............(((((((&))))))).).))))..))))	-14.52	0.999978
Candidate_608	NM_001134589	21	61	1	22	TTTCCTCCACATATTTCAGAAACATCATTTATGTGTGTAT	((((((((.......................(.(((((((&))))))).)....))))))))	-17.63	0.997179
Candidate_608	NM_001134706	506	524	1	17	TTTTGACTATATGTGTAT	(((((.((...(((((((&))))))).)).)))))	-12.3	0.999898
Candidate_608	NM_001108819	208	237	1	22	TTTCCTCACGGAAAAAAATAAATGTGTGT	(((((((...(...........(((((((&)))))))....)..)))))))	-15.66	0.99773
Candidate_608	NM_001108819	444	475	0	22	TCTCCAAAATTTGACACAATATCTGTGTATT	(((((....((((.(......((((((((((&)))))))))).))))).)))))	-18.7	0.991802
Candidate_608	NM_001024267	5	40	1	22	TCTCTCTCTTTGCCTCGGAAATGGGACATGTGTGT	((((.(((.(((((((............(((((((&)))))))))))))))))))))	-25.4	0.9977
Candidate_608	NM_001024267	749	779	0	23	TTCTCTACAAAGATTGCTGTGCAGTGTATC	((((((.......(((((...(.(((((((&))))))).).)))))..))))))	-18.7	0.996389
Candidate_608	NM_001014275	281	298	1	18	TTCCTAATTATGTGTGT	(((((..((.(((((((&))))))).))..)))))	-13.9	0.999521
Candidate_608	NM_001109420	76	126	0	21	CTCAGATGATTTTGCTTTTATCATAATCTTAGATCAAGAATGTGTGTATT	(((......(((((((((........................((((((((&))))))))))))))))).)))	-15.75	0.99979
Candidate_608	NM_001108256	1042	1106	1	21	CTCCTTCAAGCAAAGACTTCAAAGACTGCCCTTGGCTTGAGACACTATATCCAGTGCTGTGTAT	((((((...................(((((..........................((((((((&)))))))).)))))))))))	-21.53	0.999603
Candidate_608	NM_057155	399	448	0	19	CCTACCGTAGCCTGTTTGCTATCTTTGGAGAAGGAGGTGACTGTGTATT	(((.((...((((...........................(((((((((&))))))))))))).)))))	-19.22	0.998842
Candidate_608	NM_001191726	5	62	0	22	TCTCAATGGCTTGTGCACACTGCTTCTCAAAGCATCACCAAAAAGATGGCGTGTATC	((((...............((((((((.......................(((((((&)))))))))))))))...))))	-20.27	0.997991
Candidate_608	NM_152845	25	41	0	19	TCTCACTGTGTGTATC	((((.((.((((((((&)))))))).))....))))	-18	0.995434
Candidate_608	NM_052804	2129	2149	1	20	TTTGTGTGCAAAATGTGTAT	((..(.(((....(((((((&)))))))...))).)..))	-13.6	0.999986
Candidate_608	NM_001191915	127	163	1	21	CTCCTCTTTGGCACCCTGTACTTTGAAAGTGTGTAT	(((((((...((..(..............(((((((&))))))))..)).)))))))	-19.83	0.999873
Candidate_608	NM_001106343	3836	3858	0	22	TCTTCATCAGTCTATGTGTGTC	(((((..(.((((.((((((((&)))))))).)))).)..)))))	-21.7	0.994629
Candidate_608	NM_001106343	4351	4373	0	20	TCCTCAGTGCTACTTGTGTATC	(((((..((((.(.((((((((&))))))))).)))).)))))	-24.5	0.997154
Candidate_608	NM_017088	211	261	1	21	CTCTTTCTTGATCTGTCCTTGTTCTATGGAAAGTGGAAGTGTGTGTGTGT	((((((((..............................((.(.(((((((&))))))).).))))))))))	-17.71	0.999744
Candidate_608	NM_031785	575	620	1	23	TTCTCACAAGGATTGCCTGTCAAGAAGCCAGAAGTATGTGTGTGT	(((((..........((((((...............(.(((((((&))))))).)))))))..)))))	-17.56	0.999889
Candidate_608	NM_031086	1001	1040	0	23	TTGTCGCTCCTGAGTTGATGATCATTTCAGGTGTGTATC	((.((.((((((..((...............((((((((&))))))))))..)))))))).))	-20.86	0.997067
Candidate_608	NM_001106875	721	766	0	23	TTCCCTCCTGGGATTTCTGTTGATTAAAACTAAACCATGTGTGTT	((((((((((........................((.((((((((&))))))))..))))))))).)))	-21.95	0.999041
Candidate_608	NM_134374	470	511	1	21	CTCAGACCTGAAGCCTAAAACATAAATTCTGGGATGTGTAT	(((...(((...((((..................(((((((&))))))).)))))))..)))	-17.21	0.999903
Candidate_608	NM_134374	672	691	1	19	CCATCCTTCCCTTGTGTAT	((.((((.((.((((((((&)))))))).)).))))))	-20	0.992764
Candidate_608	NM_212528	259	306	0	21	CTTCCCTGTCACCCGAAATACGTGGGAGAGAAAGGACACTGTGTATT	((((((((((............................(((((((((&))))))))).)))))).))))	-20.75	0.998538
Candidate_608	NM_001098216	801	867	0	21	CTGCTCAGGCCACCCCTAAACCCCACCTAGGTTTTATATCATGTATTATATATATTTTTGTGTATT	((.(((..(((...........................((..................((((((((&)))))))))))))..))).))	-14.28	0.999864
Candidate_608	NM_031020	1910	1959	0	23	TTCTCCATTGGAAGACAAGGGAATGAGAAGACTGCTGTGTATGTGTATT	((((((.........................(((((.....((((((((&))))))))..)))))..))))))	-19.93	0.999926
Candidate_608	NM_001014031	1041	1071	0	23	TTCACCCAATTCTGGGTCTATCAGTGTGTC	(((.((....(((..((((....(((((((&)))))))..)))).))))).)))	-17.1	0.997804
Candidate_608	NM_001003964	214	247	1	19	CCGGCCATGCTTCTTCCGAACAAAACTGTGTGT	((..((.((((((.............(((((((&))))))))))))))).))	-18.51	0.99555
Candidate_608	NM_001108529	3695	3724	0	19	TGTCTTGCCTATATGTGTTTATGTGTGTC	(.((((((((...........((((((((&)))))))).)))))))).)	-22.1	0.999323
Candidate_608	NM_001107622	378	414	0	18	CTCTTGTCTGTCGCTGAAGTGACAATACTGTGTATT	(((((((((..................(((((((((&))))))))))))))))))	-21.06	0.99914
Candidate_608	NM_053633	679	701	0	20	TCCATTTAGATTTTTGTGTATT	(((.((..(.((((((((((((&)))))))))))))..)))))	-15.2	0.995319
Candidate_608	NM_001191719	188	209	1	21	CTGCTCCTGTACCATGTGTAT	((.(((((((....(((((((&)))))))...))))))).))	-24.5	0.998273
Candidate_608	NM_001100860	39	64	1	23	TTCTCGGAAGGATGTGTGTGTGTGT	(((((.......(((.(.(((((((&))))))).).)))....)))))	-16.8	0.99907
Candidate_608	NM_001100860	1618	1648	0	21	TTCTTCCATGTAATGTAAGTTTAGTGTGTC	(((((((.(((........(((.(((((((&))))))).)))))))))))))	-18.8	0.994943
Candidate_608	NM_001107628	97	172	0	22	TTTCCATCCTGCTGGACCCATGGCAAGAAGTGTTTTAAGTGAGTTGGCTGAGGGAAAGATGTCAGGCTGTGTATC	(((((.(((((((..............................(......................(((((((((&))))))))))))))))))))))	-21.05	0.998538
Candidate_608	NM_080906	255	274	1	18	CTTCTGGCTGGATGTGTAT	((((((.((...(((((((&))))))).)).))))))	-19.3	0.998273
Candidate_608	NM_001108533	155	172	1	18	CTGGTGTGTGTGTGTGT	((..(((.(.(((((((&))))))).).)))..))	-15.4	0.992285
Candidate_608	NM_001108533	3379	3425	1	22	TCTTAGATGTCTTTTGAAAAACTGAACAAGTGTTAGACCTGTGTGT	((((...(((((..........................((((((((&)))))))))))))....))))	-15.86	0.999919
Candidate_608	NM_053644	454	493	0	22	TGTCCCCTGGGTTTTGAATGTAGAGTGTTTGTGTGTATC	(.(((((..................(((((.((((((((&)))))))).))))))).))).)	-19.66	0.996631
Candidate_608	NM_001007740	109	169	1	22	TCTTCCTTATCCCAGAGTGCTGCGTTTATTTTACAGTGTGATTAAAGGGTCTTTGTGTAT	((.(((((...........((((...........................((((((((((&)))))))))))))))))))))	-17.92	0.999325
Candidate_608	NM_001164157	2545	2563	1	16	CTTGTAAATAATGTGTAT	(((((......(((((((&)))))))...)))))	-13.3	0.999997
Candidate_608	NM_001076553	628	653	0	16	CTTGCTTAAAAGAAACATGTGTATT	(((((((..........((((((((&)))))))).)))))))	-16.1	0.999975
Candidate_608	NM_012627	628	653	0	16	CTTGCTTAAAAGAAACATGTGTATT	(((((((..........((((((((&)))))))).)))))))	-16.1	0.999975
Candidate_608	NM_001106393	276	314	0	20	TTCTCATTGTACATTATCAATACATGCAAGTGTGTATT	(((((...................(((...((((((((&))))))))...))).)))))	-14.85	0.99989
Candidate_608	NM_024368	125	166	0	21	CTCAACCATGCATTCTGTATCAAAAAGATCATCTGTGTATT	(((..((.(((....................((((((((((&)))))))))).)))))..)))	-20.7	0.999706
Candidate_608	NM_001083966	778	836	0	22	TTTCCTTCTGTACTGTACAGTTAATCTTATTTGCCATCCTTGAACACAAATGTGTATT	((((((((((...........................((((.........((((((((&))))))))))))))))))))))	-19.82	0.99892
Candidate_608	NM_001107634	1082	1116	0	21	CTTTTAGGTTTCATTCATGTTCGAAGTGTGTATT	(((((..(((((..............((((((((&)))))))))))))...)))))	-13.93	0.998545
Candidate_608	NM_001107634	2238	2276	0	21	CTCCATAGTAACAGGCATTAGACCAGTCTGTGTGTATC	((((..................((.((((.((((((((&)))))))).)))).)).))))	-21.71	0.999542
Candidate_608	NM_001047096	176	228	1	23	TTGTCTTCTGTATTTTGTACACACCTATACTCAAGTGGGTGCCTGTGTGTGT	((.((((((..............................(((((.(((((((&))))))).))))))))))).))	-22.31	0.994706
Candidate_608	NM_001107638	148	174	1	22	TCCCTTTCAGAGACTCACATGTGTGT	((.(((((.(...(((...(((((((&)))))))))).).))))).))	-14.8	0.99902
Candidate_608	NM_001107638	2925	2969	0	22	TCTCTGTGTGTGCCTGTGTGTGTGTGTCTATGTCTCTGTGTATC	(((((.....................(((.((((((((((((((&))))))))))))))))))))))	-27.29	0.995912
Candidate_608	NM_001107639	251	283	0	19	CAACCATGTCTATATATTTGAACCTGTGTATT	(..((.(((((............(((((((((&))))))))))))))))..)	-15.7	0.999791
Candidate_608	NM_001107639	942	973	1	22	TCTGTCTTAAAGCACAGATGTTTGTGTGTGT	(((.((((..........(((((.(((((((&))))))).))))).)))))))	-16.3	0.998886
Candidate_608	NM_053521	1699	1728	1	20	TCCTTAAACCACTTTACTGATTTGTGTAT	(((((...........(((.(((((((((&)))))))))..))))))))	-16.6	0.995365
Candidate_608	NM_001013177	1417	1454	1	22	TCGCTTGGTTACTGCCGAAATCTAACCATATGTGTAT	((.(((.....(((((..............(((((((&)))))))..))))).))).))	-16.09	0.999903
Candidate_608	NM_001134567	49	103	0	21	TTCCTCAGAAAAGGAAGGAAACGCAAAAGTTGCAGCTTATACATCATGTGTATT	((((((.......................((((..........((.((((((((&)))))))))).))))))))))	-16.2	0.999705
Candidate_608	NM_001108789	821	862	1	21	CTAGTTCTGCCTATTGTGACAGGCAGATGTGACCTGTGTGT	((..((((((((.....................((((((((&))))))))))))))))..))	-21.69	0.999542
Candidate_608	NM_001191583	371	414	0	22	TGTCCGAGCCTTGTTTGTCTTTTGAAGCTTCGCCTCGTGTATC	(.(((...(((....................((((((((((((&))))))).)))))))).))).)	-23.45	0.999355
Candidate_608	NM_001015011	444	461	0	18	CATCTGGTATGTGTGTC	(..(((.(.((((((((&))))))))..).)))..)	-15.5	0.999733
Candidate_608	NM_001109005	568	591	1	22	TCCCTCAGACGACCATTGTGTAT	((((((....(.((.((((((((&)))))))).)))..)))).))	-18.1	0.995434
Candidate_608	NM_001106899	316	365	1	22	TTTCCTTGCTATGCCAACAACAATAATGGCAACGGAAGAGGATGTGTGT	(((((((....((((...........................(((((((&)))))))..)))).)))))))	-17.85	0.99739
Candidate_608	NM_133596	55	110	0	23	TTTTCTGATCTGTTGAAACAACTGCTGATGAACTGACTGATTGGGCAGGTGTATC	((((((...............(((((......................(((((((&)))))))...)))))..))))))	-16.04	0.999511
Candidate_608	NM_001195488	1456	1528	0	23	TTCTCAGGTAGCATCAGTCCGTAATGTATTACTGCTGAATAGTGTTCCGTGTATACAGACACCGTGTGTGTC	(((((..........................(((((............................((((((((&))))))))..)))))...)))))	-16.36	0.999671
Candidate_608	NM_001012225	749	781	1	19	CCTCTGGAGGGTTATATTACTGTACTGTGTGT	((((...............((((.((((((((&))))))))..))))))))	-17.76	0.999775
Candidate_608	NM_001012225	2701	2716	0	13	GCCTAGATGTGTGTT	((((...((((((((&)))))))).))))	-17.2	0.999637
Candidate_608	NM_001012225	2903	2928	0	21	TTTTTCCAGTTAATAAGTGTGTATC	(((((((.(((......((((((((&))))))))..))).)))))))	-15.9	0.996863
Candidate_608	NM_001160155	749	781	1	19	CCTCTGGAGGGTTATATTACTGTACTGTGTGT	((((...............((((.((((((((&))))))))..))))))))	-17.76	0.999775
Candidate_608	NM_001160155	2701	2716	0	13	GCCTAGATGTGTGTT	((((...((((((((&)))))))).))))	-17.2	0.999637
Candidate_608	NM_001160155	2903	2928	0	21	TTTTTCCAGTTAATAAGTGTGTATC	(((((((.(((......((((((((&))))))))..))).)))))))	-15.9	0.996863
Candidate_608	NM_001108212	1095	1125	1	21	CTCCTACAGTACTGGCTATTTATTGTGTAT	(((((......(((.((.....((((((((&)))))))))).))).)))))	-19.5	0.997051
Candidate_608	NM_172032	20	41	1	22	TTTCTGTCTGTCTGTGTGTAT	(((((..((((((.(((((((&))))))).))))))..)))))	-24.9	0.997867
Candidate_608	NM_001109305	568	586	1	21	TTTTTCTTGATTGTGTAT	(((((((((.((((((((&))))))))...)))))))))	-16.6	0.994276
Candidate_608	NM_001013171	1327	1388	0	21	TTCCTGCTGACGTTCTGTTACACCTGCTAAGTTAAACCTTAATTAGCAGGTACTGTGTGTT	(((((.................((((((........................(((((((((&))))))))).)))))))))))	-18.53	0.999396
Candidate_608	NM_001134642	1718	1751	0	22	TTTTTTAGTAACTGTATTTATTGGCGGTGTATC	((((((.....((((.....((....(((((((&))))))).)).)))).))))))	-14.2	0.998218
Candidate_608	NM_012569	2412	2445	1	17	TGTTGCTTTTTACAGCATAATAAATATGTGTAT	(.(((((((.................(((((((&)))))))))))))).)	-11.42	0.999997
Candidate_608	NM_001108795	1719	1767	1	22	TCTCTTGATAGATATATATATATAACAAATCCCTGCTAATCTGTGTAT	((((((.........................((((((..(((((((((&)))))))))))))))))))))	-24.81	0.997402
Candidate_608	NM_001109306	351	363	1	13	GTGTGTGTGTAT	((.(.(((((((&))))))).).))	-12.7	0.999923
Candidate_608	NM_001008527	364	388	1	21	TTCCGGTATTGTGATGCTGTGTGT	((((....((((....((((((((&))))))))..))))..))))	-17.5	0.995434
Candidate_608	NM_057138	63	98	1	21	TTCTGATAGGCGTGTGTTTGGTAAAGAATGTGTGT	((((......(.(((.((..........(((((((&))))))))).))).).))))	-11.4	0.999937
Candidate_608	NM_001108797	2655	2694	0	23	TTTTGTTCCATTGCAGTAAAAGTGGGTGGCATGTGTATT	((((.((((..(((.................((((((((&))))))))...))))))).))))	-14.55	0.999293
Candidate_608	NM_001108797	3195	3223	0	21	TTCCTAAATACTGGGTTTGGGGTGTGTC	(((((.....((.(.(((...(((((((&))))))).))).))).)))))	-17.5	0.99441
Candidate_608	NM_033095	21	60	0	23	TTCTCCATCTGGAAGCTAATAAAGTATTTTCTGTGTGTT	((((((..(((................((((((((((((&)))))))))))))))..))))))	-22.99	0.996681
Candidate_608	NM_001109557	4	57	0	22	TCTTACTCTGCCCTTTCATCATTTGGAAGTTAATAAAATATTTCCTGTGTGTT	((((..((((((..............................(.(((((((((&))))))))))))))))..))))	-19.01	0.999702
Candidate_608	NM_053710	318	338	1	21	TTCCATGTGTGTGTGTGTGT	((((.(.(((.(.(((((((&))))))).).))).).))))	-19.1	0.998891
Candidate_608	NM_001172150	1494	1535	1	21	TTCTTTCTGAACATCTTTGGGCAGTCTTCAGTTTTGTGTGT	(((((((((......................((((((((((&)))))))))).)))))))))	-16.6	0.999225
Candidate_608	NM_001135596	110	136	0	20	TCTTTAAAATGCCTGCATTGTGTATT	(((((....(((((...(((((((((&)))))))))))))).)))))	-20.1	0.993504
Candidate_608	NM_019233	115	161	0	22	TCTTGTCCAATGGATGAAGTTGATTCATATTGCATCATAGTGTGTC	((((.(((......................(((.((...(((((((&))))))).)).)))))).))))	-19.14	0.999436
Candidate_608	NM_001109663	1091	1111	1	21	CTTTGTCTATATCTGTGTAT	(((..(((...(((((((((&)))))))))...)))..)))	-17.5	0.995365
Candidate_608	NM_001109663	1995	2014	0	18	CTCCATGGTTAAGTGTGTC	((((.((.((..(((((((&)))))))..)).))))))	-18.3	0.99441
Candidate_608	NM_021740	462	499	1	22	TCTTATTCTGAGCATTCCAGTAACTTTTTTTGTGTAT	((((.(((((................(((((((((((&)))))))))))))))).))))	-16.29	0.995494
Candidate_608	NM_001108807	1055	1103	1	23	TTCTCCCTTTGTGTCAATATTTGTTATAGTCTAATCGCCGGTGTGTGT	(((((((((...........................(((..(((((((&)))))))..)))))).))))))	-20.42	0.996093
Candidate_608	NM_001134885	337	383	0	22	TCTAGTTCTGACACCTCACTGAAGCTGCAACGGAAGGATGTGTATC	(((..(((((...((((.....................((((((((&)))))))))))))))))..)))	-19.99	0.995434
Candidate_608	NM_001012135	477	525	0	21	TTCCTCCCCCACCCCACAGATCTTGTTCTTCAAATGTCCTTGTGTGTT	(((((((...........................((((.(((((((((&))))))))).)))))))))))	-22.22	0.998538
Candidate_608	NM_001012135	718	739	0	20	TCTTCCAGAGTCAAGTGTGTC	((((((...(((..(((((((&)))))))...))).))))))	-19.3	0.993582
Candidate_608	NM_001013179	476	501	1	21	CTCCCTGTTTGTAACAGTTGTGTGT	((((...(((((.....((((((((&))))))))..))))).))))	-17.7	0.997067
Candidate_608	NM_001109086	1181	1205	1	21	CGATTCTTGACCATAAATGTGTGT	(..((((((.((.....(((((((&)))))))..))))))))..)	-16.7	0.998886
Candidate_608	NM_001109010	1980	1995	0	14	TGTACTCTGTGTATT	(((.(((((((((((&))))))))))))))	-17.9	0.996977
Candidate_608	NM_001106928	868	883	0	17	TTCTGGTTGTGTATC	(((((.(((((((((&)))))))))...)))))	-16.4	0.992565
Candidate_608	NM_138896	1192	1250	0	23	TTCTGATTTTTGCATATATTGTAAATGTGGCTGGTATTTACAGCGAATCCTGTGTGTC	((((..(((((((..............................(.....(((((((((&))))))))).)))))))).))))	-14.61	0.999057
Candidate_608	NM_145094	2097	2133	0	22	TCGACTAGCCATTTTTTTCATTAGAAGTGGTGTATC	((..((.(((...................(((((((&)))))))...)))...))..))	-14.85	0.999701
Candidate_608	NM_001106798	5	50	0	20	TTCTCTGAGAAAGGAAAATAAATGAAAAGGATAATCTTGTGTATT	((((((.......................(....((.((((((((&))))))))))..).))))))	-12.05	0.99989
Candidate_608	NM_001106800	1617	1662	1	19	CCTCAAAATGTTAAGCAGAAACCCAGTAATTGCACTACTGTGTGT	((((.........................((((.((.((((((((&))))))))))))))))))	-18.71	0.999836
Candidate_608	NM_001007660	665	697	1	19	CCTTCACATCCACAGTATATATGCATGTGTAT	(((((................(((.(((((((&)))))))...))))))))	-15.69	0.999903
Candidate_608	NM_022219	2125	2145	0	20	TCAGTCATGTATTGTGTATT	((..((.(((.(((((((((&)))))))))..)))))..))	-12.8	0.997283
Candidate_608	NM_001106801	1350	1368	0	16	CCTGTTTATGTGTGTGTC	(((((((...((((((((&)))))))).)))))))	-19.8	0.996379
Candidate_608	NM_001106801	1414	1442	0	19	CTTTCAGTGTATTGGGTTCCTGTGTATC	(((((..........((..(((((((((&)))))))))..)).)))))	-18.7	0.999057
Candidate_608	NM_001108995	222	244	1	19	CCTTTAGTGTTTCCATGTGTGT	(((((..((((((..(((((((&))))))))))))))))))	-17.3	0.998436
Candidate_608	NM_001135018	3029	3068	1	22	TTTTCTATTACCATAAACTGCACAGCATCTTATGTGTAT	((((((...........((((...........(((((((&)))))))...)))).))))))	-13.94	0.999965
Candidate_608	NM_001135018	3845	3873	0	22	TTTCACCCAGTGCTTGGATTTGTGTATT	((((..((..((((....((((((((((&))))))))))))))))..))))	-18.6	0.993486
Candidate_608	NM_017192	1188	1208	0	20	TTTATGTGTGTCTGTGTATC	((..(.(((.((((((((((&)))))))))).))).)..))	-21.8	0.992966
Candidate_608	NM_001108129	521	593	0	23	TTCCCTTTTCACCATGTGCCAGCATGCCGGCCTCGGGGTTTCCTTTTCAGTTGTAGCTAAAATGTGTGTGTT	((((((....................((.(((((..............................((((((((&))))))))))))).))))).)))	-17.66	0.999542
Candidate_608	NM_001108129	1055	1074	1	20	TTCTACTGTATGTGTGTGT	((((.((((.(.(((((((&))))))).).)))).))))	-17.3	0.997244
Candidate_608	NM_001108997	1080	1112	1	22	TGTCCATGGGAAAGAGTGCTGTGTGTGTGTGT	(.(((...........(.((((.(.(((((((&))))))).).)))).)))).)	-17.2	0.99356
Candidate_608	NM_080580	1200	1221	0	21	CTGATTCTGTATCAGTGTGTC	((..((((((.((.(((((((&))))))).)).))))))..))	-19.7	0.991101
Candidate_608	NM_001024988	232	291	0	20	TCTTCCAGTTTTATTCATTTCAATTATGTGTAGTGCGCTGAGCAGAACCACTGTGTGTT	((((((...........................(((.((...........(((((((((&))))))))))))))))))))	-16.92	0.999057
Candidate_608	NM_001108131	2538	2561	1	22	TCGCCATTCCACATTCTGTGTAT	((.((..(((...((((((((((&))))))))))...))))).))	-19.7	0.99736
Candidate_608	NM_012555	2024	2069	1	23	TTCTCTTATATTATGTGATCTTTGTTGGGCACTGGCAGTGTGTGT	(((((((........................(((.(..(((((((&)))))))..).))).)))))))	-17.71	0.995403
Candidate_608	NM_001108759	1540	1560	0	17	TTGTGTAGGGACTGTGTATT	((.(((.....(((((((((&)))))))))..))).))	-13.5	0.995218
Candidate_608	NM_001034009	902	922	0	22	TTTCCTTTTATATGTGTGTT	(((((((((.(.((((((((&))))))))...).)))))))))	-17.5	0.999488
Candidate_608	NM_023983	894	914	0	22	TTTCCTTTTATATGTGTGTT	(((((((((.(.((((((((&))))))))...).)))))))))	-17.5	0.999488
Candidate_608	NM_207610	1292	1335	0	22	TTTCAGTTCCAACACAGTTGCAATAAGCAGTCCTTTGTGTGTT	((((...(((.....................((((((((((((&))))))))))))..))).))))	-16.9	0.998949
Candidate_608	NM_001106818	175	221	0	21	CTTCATTACTAGGGTCCTGTCTAATTCCAGAGCGCAATTGTGTGTT	((((..........((((((((...............(((((((((&)))))))))))))))))))))	-19.56	0.994671
Candidate_608	NM_001106818	278	297	1	21	CTCCTATACTCCTGTGTAT	(((((...(..((((((((&))))))))..)....)))))	-20.4	0.998327
Candidate_608	NM_001108144	761	777	1	19	CCATCTATCTGTGTAT	((..((.(((((((((&)))))))))...))..))	-16.5	0.994509
Candidate_608	NM_153311	809	838	0	22	TCCCTCACAGATGTACTTAGAGGTGTGTC	((((((.....(((.(((....(((((((&))))))).)))))).)))).))	-18.9	0.99441
Candidate_608	NM_001005889	248	304	1	22	TTTCCTCTTTCTCGGTTGACTATTAACACTAATGACCATGTCTGACAAATGTGTGT	((((((((..............................(((((......(((((((&))))))).)))))))))))))	-18.31	0.992068
Candidate_608	NM_001103354	2079	2106	0	20	TCTTCATTTAAGCATGCTATGTGTATC	(((((.........((((.((((((((&))))))))..)))).)))))	-20.2	0.998545
Candidate_608	NM_001025123	611	670	1	23	TTTTCCAGCTAAGTTTTTGCCAGGACTAAAGACAGAATTAAGGAGAATTAAGTGTGTGT	((((((........(((((((..........................((...(((((((&))))))))))))))))))))))	-12.36	0.998886
Candidate_608	NM_001108148	1657	1692	1	21	CTCTTATGCTTAAGCCATAATGACTTAATGTGTGT	(((((.(((((.................(((((((&))))))).)))))..)))))	-16.97	0.999945
Candidate_608	NM_001108148	2397	2416	0	20	TTTTCTAGATTTGTGTATT	((((((.(.((((((((((&))))))))))..).))))))	-14.9	0.998391
Candidate_608	NM_017085	400	422	1	22	TTTCATTTGTGTGTGTGTGTGT	((((.(((.(((.(.(((((((&))))))).).))).)))))))	-18.2	0.997244
Candidate_608	NM_017085	654	690	1	20	TTAGCCTGAGTAAAATATAGCTAGGACTCTGTGTGT	((..((((..................((((((((((&)))))))))).))))..))	-19.81	0.999415
Candidate_608	NM_001037770	93	109	0	16	CTAGCTATTGTGTGTT	((.(((.(((((((((&))))))))).))).))	-14.8	0.992565
Candidate_608	NM_012540	478	535	1	22	TCTCCTTGTCCTTGCAAAGCCCATGTTCCTGTTTAGGAAGGGCTGAGAGTTGTGTGT	(((((.....................((((((((...............((((((((&)))))))))))))))))))))	-19.75	0.999542
Candidate_608	NM_001191881	2108	2145	0	20	TTTTCCTGTAATTCTGGAAACTAAACCATTGTGTGTC	((((((((.................((.(((((((((&))))))))).))))))))))	-20.72	0.993973
Candidate_608	NM_001106831	891	914	0	21	CTCAGTCCATTTACTTGTGTATT	(((..(((.....((((((((((&)))))))).))...))).)))	-14.7	0.998545
Candidate_608	NM_001106831	1567	1603	0	22	TCTGTTGCTGTCTGAGAAAGTGAAAGATTGTGTATT	(((.((.((((((..............(((((((((&))))))))))))))).)).)))	-19.33	0.997631
Candidate_608	NM_001173426	325	342	1	18	CTTGTGCATATGTGTGT	(((.(((...(((((((&)))))))...))).)))	-18.1	0.999889
Candidate_608	NM_001173371	2031	2080	0	21	CTCACATTCCTGCCCTTTCCACTTCACCTTATAACTGAGGAGGTGTGTC	(((....(((((((((..........................(((((((&))))))))).))))))).)))	-23.06	0.999126
Candidate_608	NM_001106836	487	516	0	20	TCCTCTAGGAAATGATAATATTGTGTATT	((((((......((....(.(((((((((&))))))))).).))))))))	-15.1	0.995956
Candidate_608	NM_001127490	1668	1694	1	22	TGTCCTAGTTACTGGCATATGTGTGT	(.((((.....(((.(...(((((((&)))))))..).))).)))).)	-18.2	0.998886
Candidate_608	NM_022671	349	409	1	22	TCTGTTCCACCACACTGCAAAGGTGTGTAGTGTCTCAATATCACGTGTGAGTATGTGTGT	(((.((((......................((((((.................(((((((&))))))))))))))))).)))	-17.66	0.999827
Candidate_608	NM_031622	789	838	1	21	CTTGTCCCGAGGCTGTCCATGTACGTTAAGTAAAGTGCTCACTGTGTAT	(((.(((............................((((..((((((((&)))))))).))))))).)))	-18.58	0.999603
Candidate_608	NM_001106839	358	375	0	14	TGCATTTGCTGTGTGTT	(((.....(((((((((&)))))))))..)))	-14.5	0.999351
Candidate_608	NM_001108168	1200	1225	1	22	TCTGTGCATGTGTGCATGTGTGTGT	(((.(.....(.(((.(.(((((((&))))))).).))).).).)))	-14.9	0.998273
Candidate_608	NM_001108168	1254	1279	1	22	TCTGTGCATGTATGTATATGTGTGT	(((.(.(.....(((...(((((((&)))))))...))).).).)))	-12.7	0.999889
Candidate_608	NM_001108168	1293	1305	1	13	GTGTGTGTGTAT	((.(.(((((((&))))))).).))	-12.7	0.999923
Candidate_608	NM_001108168	1330	1346	0	16	TGTGAATATGTGTGTC	(.((....((((((((&))))))))....)).)	-12.7	0.999797
Candidate_608	NM_001108168	1362	1377	1	16	TGTGCATGTGTGTGT	(.(((.(.(((((((&))))))).).))).)	-13.3	0.999863
Candidate_608	NM_001108168	1406	1431	1	22	TCTATGCATGTATGTATATGTGTGT	(((...(.....(((...(((((((&)))))))...))).)...)))	-12.9	0.999952
Candidate_608	NM_001108168	1448	1463	1	16	TGTGCATGTGTGTGT	(.(((.(.(((((((&))))))).).))).)	-13.2	0.999863
Candidate_608	NM_001108168	1492	1517	1	22	TCTATGCATGTATGTATATGTGTGT	(((...(.....(((...(((((((&)))))))...))).)...)))	-12.9	0.999952
Candidate_608	NM_001108168	1534	1549	1	16	TGTGCATGTGTGTGT	(.(((.(.(((((((&))))))).).))).)	-13.2	0.999863
Candidate_608	NM_001108168	1580	1593	1	14	TGTGTTTGTGTGT	(((.(((((((((&))))))))).)))	-15	0.992565
Candidate_608	NM_022503	75	111	0	21	CTCTTCTATGGGGATCAATATTTATTGATGTGTATT	(((((((..................((.((((((((&))))))))....)))))))))	-15.46	0.999893
Candidate_608	NM_001004249	173	193	1	20	TCTGATTGTATTGTGTGTGT	(((..((((.((.(((((((&))))))).))))))..)))	-15	0.998886
Candidate_608	NM_001108176	363	389	1	22	TCTAACAGGCCTTTTTTCTTGTGTAT	(((..(..(((((......(((((((&))))))))))))..)...)))	-16	0.999451
Candidate_608	NM_001142915	1143	1163	0	20	TTTTTCTAACTCTGTGTGTT	(((((((..(((((((((((&)))))))))))..)))))))	-22.8	0.995611
Candidate_608	NM_175869	1143	1163	0	20	TTTTTCTAACTCTGTGTGTT	(((((((..(((((((((((&)))))))))))..)))))))	-22.8	0.995611
Candidate_608	NM_001106847	13	45	0	18	CTCATGTTTAATATTTGATGCTCATGTGTGTC	(((...............((((..((((((((&))))))))..)))).)))	-18.79	0.999935
Candidate_608	NM_001106849	813	828	1	16	TGTGTTGGTGTGTGT	(.((((..(((((((&)))))))..)))).)	-12.5	0.999863
Candidate_608	NM_012981	2881	2904	0	23	TTTTTATCAAGTCTTTGTGTATC	(((((.((..(((((((((((((&)))))))))))))..)).)))))	-22.6	0.999429
Candidate_608	NM_001108775	401	431	0	23	TTCCTTCCTGTTCTCTTGGAACTGTGTGTC	((((((((((.((((.......((((((((&))))))))))))))))))).)))	-25.61	0.997155
Candidate_608	NM_019146	3642	3657	1	16	TGTGTGTGTGTGTGT	(.(((.(.(((((((&))))))).).))).)	-13.9	0.999912
Candidate_608	NM_001134532	837	880	0	21	CTCCTGTGCCTGATGGAATTCTTGTAACATACACTTGTGTATC	(((((.(((((.......................(((((((((&)))))))))))))).).))))	-23.5	0.999395
Candidate_608	NM_001106857	1203	1251	0	22	TTTTCTCTGGAAAAAAAAAAAAAAAGTAGGCCAAAAGCCATGTGTATT	((((((((............................(((.((((((((&))))))))..))).))))))))	-18.35	0.99999
Candidate_608	NM_001106858	1131	1159	1	20	TCCTCCATTTGGTGCTAGAGTTGTGTGT	((((((......((((....((((((((&)))))))).))))))))))	-21.3	0.996631
Candidate_608	NM_001006989	2	47	1	21	CTGCCCCCAGCCTCTTTGGCTAACATTTGATTATGTCATGTGTGT	((.((.((.(((((........................(((((((&)))))))))))).)).))))	-19.65	0.999919
Candidate_608	NM_001106861	54	77	1	21	TTCCTTAAGAAGTTCATGTGTGT	((((((.....(((..(((((((&)))))))..)))..))))))	-16.4	0.999451
Candidate_608	NM_001108192	83	138	0	21	CTACTCTTGCTACGTGGACCACCCTTATGGTACAGAATTGTGGAATGTGTGTATC	((.(((((((.............(((.....................((((((((&)))))))))))))))))).))	-16.7	0.999542
Candidate_608	NM_001108786	32	80	1	21	CTGTTGCTGCTTTTTATGTGATCTTGGTGTCCCCCAAGGTCTGTGTAT	((.((.(((((............................(((((((((&)))))))))))))).)).))	-20.18	0.99928
Candidate_608	NM_001191802	2090	2147	0	19	CCTTTTACAAAAGATGGATTGCCAGGCAACTTGGAAAGACTTATAAAATTGTGTGTT	((((..............(((((.........................(((((((((&))))))))).)))))))))	-12.4	0.999322
Candidate_608	NM_001191886	390	423	0	19	CCTCCTGACAAAACAACAAACATGTAGTGTGTC	(((((((...................(((((((&))))))).....)))))))	-20.15	0.999701
Candidate_608	NM_020542	324	369	0	17	TTCTGAGAAAAATTTAAAGCATTGTAATAAAGAATTTTGTGTATT	(((((.............................(((((((((((&))))))))))).)))))	-12.71	0.999931
Candidate_608	NM_053960	1	22	0	18	CTAGGTTGAGTTTTGTGTATC	((...(((..(((((((((((&))))))))))).))).))	-15.2	0.995529
Candidate_608	NM_013177	400	433	0	21	CTAGTTCTGTCATTAACAGTTGTCGAGTGTGTC	((..(((((((...........((..(((((((&))))))).)))))))))..))	-17.6	0.994381
Candidate_608	NM_031967	1172	1207	0	22	TTTCCAGACTGCTCTGAAGTCCAGTGGAGTGTATC	(((((...(((((((.............(((((((&))))))))))).)))..)))))	-19.71	0.993582
Candidate_608	NM_152242	863	902	0	22	TCTCCTGAGAAGTGGTCTTCAAATCCCTGTGGGTGTATC	((((((...................(((((..(((((((&)))))))....)))))))))))	-22.4	0.999126
Candidate_608	NM_134455	1143	1158	1	18	CTTGTGCATGTGTGT	(((.(((.(((((((&)))))))...))).)))	-17.4	0.998273
Candidate_608	NM_001024906	1100	1157	0	23	TTTTCTGGTCATCTGTCATCTTTGGTGGACGGCCACCAACCAGAAAGCATGTGTGTC	((((((.....((((((.((.............................((((((((&)))))))))))))))).))))))	-17.55	0.996631
Candidate_608	NM_001024906	1295	1316	0	21	TTTTTTCTGTAGCTGTGTGTC	((((((((((..(((((((((&)))))))))..))))))))))	-25.9	0.991131
Candidate_608	NM_001107413	44	85	1	21	TTCGCTCTGTATAGTGTCGAGTTGCAAGCATGTCTGTGTAT	(((.((((...................((...(((((((((&))))))))).)).)))))))	-16.95	0.998538
Candidate_608	NM_031094	1319	1363	0	21	CTCTTCGTACCGCTACTGTAATTTTATATGAAAATATGTGTATT	((((((.(.((.........................((((((((&))))))))..)).).))))))	-16.93	0.999972
Candidate_608	NM_001107416	2359	2401	0	22	TTTCCCCAGATGACAGCATTGTATTCGTGAGTACTGTGTATC	(((((...................((.((..(.(((((((((&))))))))))..)).)))))))	-18.8	0.999763
Candidate_608	NM_001105718	370	419	1	23	TTCTCTGGTCCTATCTGAGATTACTTTAGAGGACAGGAGTACTGTGTGT	((((((..((((..((.........................((((((((&))))))))))..))))))))))	-19.51	0.999705
Candidate_608	NM_001013234	2	14	1	13	GCCAATGTGTGT	(((..(((((((&)))))))..)))	-15.3	0.99399
Candidate_608	NM_001191557	77	122	1	22	TCTTACAGTTCTGTAACCCAACACAAAGCCACCAATTATGTGTGT	((((....((((((........................(((((((&)))))))...)))))).))))	-13.93	0.999903
Candidate_608	NM_001108441	497	536	1	21	CTTCTCAGAGGTGCAGGTGACTTTTTTGTGTGTGTGTAT	((((((...................((((.(.(((((((&))))))).).))))))))))	-18.4	0.999827
Candidate_608	NM_001013235	123	169	1	22	TCTCGGTAATACTGATGCCTAACAGAAGAGGTAGCGTCCTGTGTAT	((((.......((..(((((..................((((((((&)))))))))))))..))))))	-18.57	0.99974
Candidate_608	NM_001013235	766	785	0	23	TTCCCTCCAGATGTGTGTT	((((((((.(.((((((((&))))))))....).))))).)))	-19.1	0.994991
Candidate_608	NM_001106174	655	705	1	22	TTTCTACTTGCCTTTCCTTGGCCAATTTACTTCACATTAGATCTGTGTGT	(((((.((((((.............................(((((((((&))))))))))))))).)))))	-22.75	0.999057
Candidate_608	NM_013131	1657	1691	0	22	TTTTTTCTTGCCCCAAATCACAGACATGTGTATC	((((((((((((..............((((((((&))))))))..))))))))))))	-23.49	0.996591
Candidate_608	NM_001013191	946	963	0	15	CTGCTTTCATGTGTATT	(((((((..((((((((&)))))))))))))))	-17.1	0.997662
Candidate_608	NM_001191600	100	115	1	16	TGTGTGTGTGTGTGT	(.(((.(.(((((((&))))))).).))).)	-13.8	0.999863
Candidate_608	NM_001107422	336	378	1	22	TCTTAAGGTTGGCCAGCAATTGAAGACAGCTTTGCTGTGTGT	((((....(..(((....................((((((((&)))))))).)))..)..))))	-15.3	0.999671
Candidate_608	NM_001107425	2143	2187	0	21	TTCCTCGATGTTACTAGGGAGCTGAAGGCGACTTACTGTGTGTT	((((((..((((.......................(((((((((&))))))))).)))).))))))	-17.55	0.998538
Candidate_608	NM_001107425	2229	2249	0	20	TTCATTTGAGGCAGTGTGTC	(((.((((...(.(((((((&))))))).)...)))).)))	-13.5	0.991313
Candidate_608	NM_001107425	5254	5277	0	19	CTTCATGCACAAAAATGTGTGTT	((((.(((.......((((((((&))))))))...))).))))	-16.5	0.998545
Candidate_608	NM_001017454	358	410	0	22	TTTCCTCTGCATGGGGGCGATTGTAGAAAGAATCAAGGCTACCATGTGTGTT	((((((((.............................(((....((((((((&))))))))..))).))))))))	-19.41	0.999871
Candidate_608	NM_001106186	80	113	0	23	TTTTCATCTTGGAGAAATGCCAGTTTGTGTATT	(((((.(((........((((..((((((((((&))))))))))))))))).)))))	-18.5	0.996782
Candidate_608	NM_001005381	969	1014	1	20	TTTTTCTGCTTACTAGACTAATATATGCTCATTAAAAATGTGTAT	(((((((((((...........................(((((((&))))))).)))))))))))	-17.79	0.999959
Candidate_608	NM_022706	911	967	1	22	TCTCTCTCTAGCACCATATATGCATATTTGTTTACATATGTAAATAAAATGTGTAT	((((.((((...........(((..........................(((((((&)))))))...)))))))))))	-15.25	0.999969
Candidate_608	NM_001106189	654	674	1	17	TTCTGATAATTTATGTGTAT	(((((....(((.(((((((&)))))))))).)))))	-11.4	0.99996
Candidate_608	NM_133598	384	434	0	21	CTACCTACTGGTTATGGGAATTTCATAATTCAGGATAACAGTGGTGTATC	((.(((.(((.((.(............................(((((((&))))))).))).))).)))))	-12.85	0.999511
Candidate_608	NM_001083313	227	277	1	23	TTGTCCTTTGCCTATGTGGAGTTGACAGGGTTTGACCTGCAGATGTGTGT	((.((((............................(((((...(((((((&)))))))...))))))))).))	-20.18	0.99985
Candidate_608	NM_001106196	370	419	1	22	TCTCCACTTCGTTTTGTTTTGTTTTTAACCTGTTCAAAATCATGTGTGT	(((((.......................((((((.....((.(((((((&))))))))))))))).)))))	-18.05	0.999945
Candidate_608	NM_001135003	867	893	0	21	CTCTGAATGCCTAGAATCAGTGTATC	((((...(((((.......(((((((&)))))))..)))))...))))	-22.3	0.994381
Candidate_608	NM_031127	163	212	1	22	TCCCCTCAGGCCTTGTTTTGCATTGCTTAGATTCTTCAGATATGTGTGT	((.((((..(((((............................(((((((&))))))))))))..)))).))	-21.58	0.999903
Candidate_608	NM_053690	316	363	0	22	TCTGCTCTCAGAGCAGGTGAGACATGCCCCCTTTAAATGAGTGTATC	(((.((((................((((..((........(((((((&))))))))).)))))))).)))	-18.69	0.999126
Candidate_608	NM_001105942	470	504	0	19	TCTGTTGGCTTATAGAACACAAAATTTGTGTGTT	(((.(((.(((...............((((((((&))))))))))).))).)))	-14.16	0.999867
Candidate_608	NM_001106771	211	264	1	20	TCCTGATATGTTGCCTGCATCACAACTGAGGAGTACAAGTCCATTTTGTGTGT	((((.........(((((.........................((((((((((&)))))))))))))))))))	-17.51	0.999088
Candidate_608	NM_001134561	2391	2423	1	21	CTTTGTTATTGTCTTTATTTAAAATTGTGTAT	((((....(((((((..........(((((((&))))))))))))))..))))	-15	0.999799
Candidate_608	NM_001108742	857	875	1	20	TGTTTGTGCCGTGTGTAT	(.(((.((((.(((((((&)))))))..)))).))).)	-17.9	0.998273
Candidate_608	NM_001108742	2098	2118	0	17	TCTTGTCATACATGTGTGTC	(((((((.....((((((((&))))))))..)))))))	-18.6	0.998276
Candidate_608	NM_001082479	746	783	0	21	CTATGACTTTGAGGCCAATCATTTTTAGGTGTGTGTT	((....((((...(((..((.........((((((((&))))))))))))).)))).))	-12.9	0.997662
Candidate_608	NM_001082478	780	817	0	21	CTATGACTTTGAGGCCAATCATTTTTAGGTGTGTGTT	((....((((...(((..((.........((((((((&))))))))))))).)))).))	-12.9	0.997662
Candidate_608	NM_178866	746	783	0	21	CTATGACTTTGAGGCCAATCATTTTTAGGTGTGTGTT	((....((((...(((..((.........((((((((&))))))))))))).)))).))	-12.9	0.997662
Candidate_608	NM_001082477	780	817	0	21	CTATGACTTTGAGGCCAATCATTTTTAGGTGTGTGTT	((....((((...(((..((.........((((((((&))))))))))))).)))).))	-12.9	0.997662
Candidate_608	NM_012625	62	89	0	19	CCTTAATGTTGATGTAACTTGTGTATC	((((........(((...(((((((((&)))))))))..))).))))	-17.1	0.999535
Candidate_608	NM_001173427	1826	1865	0	18	TTCCCGTTTTGGTGTTTAATTTCTACAAATGTGTGTATT	((((.(((((.....................((((((((&))))))))))))).))))	-12.49	0.999971
Candidate_608	NM_001106778	559	581	1	19	CCATAGATGTATTTCTGTGTGT	((.....(((...(((((((((&))))))))).)))...))	-15.3	0.999449
Candidate_608	NM_153725	762	783	1	22	TGTGTTTGTGTGTTTGTGTGT	(.(.(((.(((.(((((((((&))))))))).))).))).).)	-18	0.994152
Candidate_608	NM_001191780	399	447	1	21	CTTGTCTTCATTGAAAGGGAAGAGTCTTGATGCTGTGCTAATGTGTGT	(((.(((............................((((..(((((((&)))))))..))))))).)))	-16.48	0.99992
Candidate_608	NM_012887	258	293	1	22	TTTCACTTTTGGGGAAAATGCATTGTTTTGTGTAT	((((.((((((..............((((((((((&)))))))))).))))))))))	-13.76	0.994836
Candidate_608	NM_012887	1060	1074	0	14	TGGTTCTGTGTATT	((.(((((((((((&))))))))))).))	-16.6	0.991719
Candidate_608	NM_001106779	1114	1151	0	21	CTTTTCCCAAGCTTCTCAGAAAGTCTATTTGTGTATC	(((((((...(((((..............((((((((&))))))))))))).)))))))	-22.83	0.997825
Candidate_608	NM_001106779	1281	1323	0	20	TTTTCCTACTTCTTTTTTCTATAGGTGTATATATTGTGTATT	(((((((.((((......................((((((((&)))))))))))).)))))))	-16.94	0.999966
Candidate_608	NM_001108083	860	884	0	19	CCTGCTGTTTACACATTGTGTATT	(((.((((((.....(((((((((&))))))))))))))).)))	-18.9	0.994664
Candidate_608	NM_053598	1561	1578	0	18	CTCTTGAACTGTGTATT	((((((..(((((((((&)))))))))...))))))	-20.4	0.991451
Candidate_608	NM_021844	3361	3423	1	22	TCACCTCTGAAGAATCAAGACCAATAGTGCATTTTCATCATGAGGAGATACAAGATGTGTAT	((.(((((...................(((.........................(((((((&)))))))...)))))))).))	-13.79	0.999941
Candidate_608	NM_021843	3361	3423	1	22	TCACCTCTGAAGAATCAAGACCAATAGTGCATTTTCATCATGAGGAGATACAAGATGTGTAT	((.(((((...................(((.........................(((((((&)))))))...)))))))).))	-13.79	0.999941
Candidate_608	NM_001135858	2976	2996	0	21	CTATGCTGTTTGTGTGTATC	((.(.((((((.((((((((&)))))))).)))))).)..))	-22	0.998324
Candidate_608	NM_012921	50	91	1	21	TTTCTCATATTTAAAGGATGCCACAATAAGCTGCTGTGTGT	((((((............((((...........((((((((&)))))))).)))).))))))	-18.02	0.999705
Candidate_608	NM_172321	363	417	1	21	TTCATAATTTTGCCTTCGGAGTAAGTTCCAGTATTACCATGAACAGTTGTGTGT	(((....(((((((.((..............................(((((((&)))))))))))))))).)))	-14.61	0.999903
Candidate_608	NM_001108090	47	64	0	19	CCTTTTGTATGTGTATC	((((((((.((((((((&))))))))...))))))))	-22.9	0.992727
Candidate_608	NM_001108090	166	181	1	16	TGTGTGTGTGTGTGT	(.(((.(.(((((((&))))))).).))).)	-13.9	0.999863
Candidate_608	NM_001108991	2385	2404	0	19	CCTTTTTCTCTTGTGTGTT	((((((((((.((((((((&)))))))))))).))))))	-19	0.993628
Candidate_608	NM_001005905	201	219	0	21	TTTCTCATACTGTGTATT	((((((...(((((((((&)))))))))......))))))	-16.2	0.997402
Candidate_608	NM_001108097	523	566	0	22	TGTCCTCACTGTCACTAGAAAGAACCCAGTCTAGTTGTGTATC	(.(((((.(((((.....................(((((((((&))))))))).)))))))))).)	-24.35	0.99176
Candidate_608	NM_031735	825	897	0	22	TCTCCTGGGAATTGGTAAGCATCATGTATCTGACAATAAAGCAGTAATATGTTTATACTAAAACTGTGTGTC	((((((......................((((.........................((....(((((((((&))))))))))).))))))))))	-17.71	0.999702
Candidate_608	NM_001130560	234	281	0	23	TTGTGCTCTTGTCACAAAACACTGCTGGACACACATACCTGTGTATT	((.(.((((((((.........................(((((((((&))))))))).)))))))).).))	-18.67	0.999057
Candidate_608	NM_001126087	1083	1096	1	16	TCTGCGTGTGTAT	(((((.(((((((&)))))))...)))))	-13.8	0.998631
Candidate_608	NM_001134527	2608	2644	1	19	CTTTCTGAAAGACAAGCAGGGGAGACTCGTGTGTAT	(((((((..................(((.(((((((&)))))))))).)))))))	-17.41	0.999957
Candidate_608	NM_001134883	1234	1279	0	21	CTTTGCTGAATGTCATTTTAAAGCATGTTTGAGGTCTTGTGTATC	(((..((..........................((((((((((((&)))))))).)))).))..)))	-16.03	0.999836
Candidate_608	NM_001130575	194	209	1	16	TTTGTGTGTGTGTGT	(((((.(.(((((((&))))))).).)))))	-14.5	0.999499
Candidate_608	NM_001130575	468	519	1	23	TTCTCTTTGTTTTGATAATAATTTGTAGAAAACAGCTACTGGTATGTGTGT	((((((((..............................(((.(.(((((((&)))))))..).)))))))))))	-15.11	0.994769
Candidate_608	NM_001130541	2081	2128	0	20	TGTTCCATGTATTACATGCTTAAAAGGTAGTGAGATCTGTGTGTGTC	(.((((.(((..........................((.((((((((&)))))))).))))))))).)	-17.26	0.999744
Candidate_608	NM_001014202	1028	1046	0	19	CCTCTTCAGATGTGTGTT	(((((((...((((((((&))))))))...).))))))	-18.3	0.995434
Candidate_608	NM_001014202	1392	1424	0	21	CTTCTCTGCTCATTAAAACTGTGATGTGTATT	((((((((((..............((((((((&))))))))..))))).)))))	-18.79	0.998545
Candidate_608	NM_001014202	1538	1575	0	23	TTCTCCTGCTGACCTGAGGCTATGATAAATGTGTGTC	(((((((.(((.(((..............((((((((&)))))))).)))))).)))))))	-27.36	0.998904
Candidate_608	NM_001127578	1360	1397	1	22	TTTTCTACTCTGTCTTGTGTGAGGTAGAACTGTGTGT	((((((.(.((((((..............((((((((&)))))))))))))))))))))	-19.53	0.997825
Candidate_608	NM_001127578	1498	1526	1	21	TTCCTAGTGCTATTAGTTATATGTGTAT	(((((..((((..........(((((((&)))))))..))))..)))))	-17.1	0.999969
Candidate_608	NM_017136	67	104	1	18	CTTCTGCAGTGGTGACTCAAGGACCAAGCTTGTGTAT	(((((((......................((((((((&))))))))..)))))))	-16.35	0.999671
Candidate_608	NM_178097	340	395	0	21	CTCTACCTGGAGCAAAACTACCTTTATCGGTCCAATGAGACCTTTAGGGTGTGTC	((((.((((...........(((((.......................(((((((&)))))))))))))))).))))	-18.8	0.999126
Candidate_608	NM_012537	867	913	1	19	TCTCCTGTGCTCAGCACTAAAGCACAAATCTACTGGAGATGTGTGT	((((((((.(((...........................(((((((&))))))))))))))))))	-19.72	0.999707
Candidate_608	NM_012538	854	900	1	19	TCTCCTGTGCTCAGCACCAAAGCACAAATCTACTGGAGATGTGTGT	((((((((.(((...........................(((((((&))))))))))))))))))	-19.82	0.999707
Candidate_608	NM_001013104	3	30	1	17	TCCGAGAGTGTGTGGTTTCATGTGTGT	(((...........(((((.(((((((&)))))))))))).)))	-14.5	0.999863
Candidate_608	NM_001135897	434	457	1	22	TCTCTGACTTCCCTCATGTGTGT	(((((..((..((((.(((((((&))))))))))).))..)))))	-23.3	0.997258
Candidate_608	NM_001191880	33	76	0	19	CTTCCTTCCTTTGGGTTTTGTAAAGTGTTAAAAGTGGTGTGTC	((((((.(((((........................(((((((&)))))))))))).))))))	-19.75	0.999436
Candidate_608	NM_173122	588	613	1	22	TCCCATACCCAGCCTACTTGTGTAT	((((....((.((((...(((((((&))))))).)))).)).)).))	-18	0.998273
Candidate_608	NM_001013175	164	223	0	22	TGTCCTGTGGGCCTGCCTGAGAGAGACTTTTCTAAGTGACTCTAATTAATGTGTGTGTC	(.((((.....((((((.......................((.........((((((((&)))))))))))))))))))).)	-20.3	0.999542
Candidate_608	NM_053870	580	601	1	19	CCTTTGAAGCCAGCTGTGTAT	(((((...(((..((((((((&)))))))).))).)))))	-20.7	0.996631
Candidate_608	NM_138845	675	698	1	21	CTCCTCTCTGTCTCTTTGTGTGT	((((((.(((((((..(((((((&))))))))))))))))))))	-30.1	0.996696
Candidate_608	NM_138845	11332	11379	0	21	CTCTACTAATGTACAAATAAGCTGAAAAGTTGCATTTTATGTGTATT	((((.((.......................(((......((((((((&))))))))...))))).))))	-13.3	0.999972
Candidate_608	NM_001130695	80	130	1	20	TCCGCTGGGTCCCTGTCATCCTTTCCACCCCCAATACCCCAGGTGTGTAT	(((........((((((.((.......................(((((((&))))))))))))))).)))	-15.3	0.991109
Candidate_608	NM_001033694	1306	1323	1	19	CCTCGTGTCTTGTGTAT	((((.((((((((((((&))))))).))))).))))	-23	0.997258
Candidate_608	NM_001100887	685	700	1	16	TGTGTGTGTGTGTGT	(.(((.(.(((((((&))))))).).))).)	-13.9	0.999922
Candidate_608	NM_001100887	767	780	1	14	TGTGTGTGTGTAT	(((.(.(((((((&))))))).).)))	-13.5	0.99995
Candidate_608	NM_001100887	5181	5201	0	19	TTTTAAGTCATTTGTGTATC	((((..(((.((((((((((&)))))))))))))..))))	-16.7	0.998712
Candidate_608	NM_001004243	0	36	1	19	CCTCCATGATTGGACATTGTTACCTCTTCTGTGTAT	(((((.((.................(((((((((((&))))))))))))))))))	-21.82	0.998949
Candidate_608	NM_001004244	18	65	0	21	CTCACCGCCTTTGGATTTGAACTCTCCATTCTTCAGACAAGTGTATC	(((.((((((((............................(((((((&))))))))))))).))..)))	-19.18	0.99957
Candidate_608	NM_001134714	1203	1235	0	20	TTTTTCTGCCTTTCTTCAAATAATTGTGTATC	((((((((((((............((((((((&))))))))))))))))))))	-24.5	0.996675
Candidate_608	NM_001134714	1501	1528	1	17	TTCTGTACTGAATTTGAATTTGTGTGT	((((((............(((((((((&))))))))).))))))	-14.52	0.999919
Candidate_608	NM_001008324	771	788	0	18	TTCTAGTCTTGTGTGTC	((((.((((((((((((&)))))))).)))).))))	-17.8	0.993362
Candidate_608	NM_001108115	70	120	0	21	CTCCTGTCTGCCTTGGAATTGGCAGTATGGAGAGGGAGAAATTGTGTGTT	(((((.((((((((............................((((((((&)))))))))))))))))))))	-25.98	0.995434
Candidate_608	NM_017248	608	649	0	13	GTCTCAGATAAAATAACAGATGGGAATGAAGCTTGTGTATC	(((((............................((((((((&)))))))))))))	-14.68	0.999892
Candidate_608	NM_001108119	254	275	0	19	CCTATAAGCATATTGTGTATC	(((....((...(((((((((&)))))))))..))...)))	-17.3	0.999576
Candidate_608	NM_001008301	0	45	1	19	CCTTCAATTTAGCTATTTATGCCTAGGTGTGATATAAATGTGTGT	(((((..............(((((..............(((((((&))))))).))))))))))	-16.79	0.999973
Candidate_608	NM_001008301	77	133	0	23	TTCTATAATCTTGAGCTCTAAAGAGAATGAGAACAGAACCAAGCCACTTGTGTATC	((((....(((((..(((..............................((((((((&))))))))))).)))))..))))	-18.21	0.999705
Candidate_608	NM_001142366	2104	2126	1	21	CTGTTTGAATGTGTGTGTGTGT	((.(((...(((.(.(((((((&))))))).).))).))).))	-15.6	0.998886
Candidate_608	NM_001142366	2762	2784	0	21	CTCTGACTTCTAAATGTGTGTT	((((..(((((...((((((((&)))))))).))).))..))))	-18.2	0.992727
Candidate_608	NM_012825	2104	2126	1	21	CTGTTTGAATGTGTGTGTGTGT	((.(((...(((.(.(((((((&))))))).).))).))).))	-15.6	0.998886
Candidate_608	NM_012825	2762	2784	0	21	CTCTGACTTCTAAATGTGTGTT	((((..(((((...((((((((&)))))))).))).))..))))	-18.2	0.992727
Candidate_608	NM_001170470	305	353	0	19	CCTCTTGCATGTAAAATAAAGGGGTCAAAATGGCGAGGATTGTGTATC	((((((((.(.............................(((((((((&)))))))))).))))))))	-19.85	0.999181
Candidate_608	NM_031740	53	96	0	21	CTTGGAATGCACTCACCGTGGAAGTTAGAGATTGGTGTGTATC	(((....(((.(((.....................((((((((&))))))))))))))....)))	-15.89	0.999805
Candidate_608	NM_031693	152	167	0	15	CTGTAAATGTGTATT	((((...((((((((&))))))))...))))	-15.4	0.999943
Candidate_608	NM_001100515	584	598	0	13	GTCGTGTGTGTATT	(((.(.((((((((&)))))))).))))	-12.4	0.999766
Candidate_608	NM_001034918	226	248	0	21	CTTTTAAATGTTTTAGTGTGTC	(((((...((((((.(((((((&))))))).))))))..)))))	-18.6	0.994023
Candidate_608	NM_001106159	2263	2306	1	19	CCTCCTAGGTTTTACTTCTGAGAGTAGAGTCGTGTGTGTGTGT	((((((.........................((.(.(((((((&))))))).).))))))))	-19.21	0.999876
Candidate_608	NM_001008509	312	328	1	16	CCTGTGAAGTGTGTGT	(((((....(((((((&)))))))...)))))	-15	0.99555
Candidate_608	NM_199503	1435	1468	1	21	CTCCTGAGATATACTTACTCTGTGCTTGTGTAT	(((((.............(((((..((((((((&))))))))..))))))))))	-19.61	0.997051
Candidate_608	NM_199504	1435	1468	1	21	CTCCTGAGATATACTTACTCTGTGCTTGTGTAT	(((((.............(((((..((((((((&))))))))..))))))))))	-19.61	0.997051
Candidate_608	NM_053941	1435	1468	1	21	CTCCTGAGATATACTTACTCTGTGCTTGTGTAT	(((((.............(((((..((((((((&))))))))..))))))))))	-19.61	0.997051
Candidate_608	NM_053933	1435	1468	1	21	CTCCTGAGATATACTTACTCTGTGCTTGTGTAT	(((((.............(((((..((((((((&))))))))..))))))))))	-19.61	0.997051
Candidate_608	NM_199505	1435	1468	1	21	CTCCTGAGATATACTTACTCTGTGCTTGTGTAT	(((((.............(((((..((((((((&))))))))..))))))))))	-19.61	0.997051
Candidate_608	NM_199506	1435	1468	1	21	CTCCTGAGATATACTTACTCTGTGCTTGTGTAT	(((((.............(((((..((((((((&))))))))..))))))))))	-19.61	0.997051
Candidate_608	NM_199507	1435	1468	1	21	CTCCTGAGATATACTTACTCTGTGCTTGTGTAT	(((((.............(((((..((((((((&))))))))..))))))))))	-19.61	0.997051
Candidate_608	NM_053942	1435	1468	1	21	CTCCTGAGATATACTTACTCTGTGCTTGTGTAT	(((((.............(((((..((((((((&))))))))..))))))))))	-19.61	0.997051
Candidate_608	NM_199508	1435	1468	1	21	CTCCTGAGATATACTTACTCTGTGCTTGTGTAT	(((((.............(((((..((((((((&))))))))..))))))))))	-19.61	0.997051
Candidate_608	NM_053939	1435	1468	1	21	CTCCTGAGATATACTTACTCTGTGCTTGTGTAT	(((((.............(((((..((((((((&))))))))..))))))))))	-19.61	0.997051
Candidate_608	NM_199486	1435	1468	1	21	CTCCTGAGATATACTTACTCTGTGCTTGTGTAT	(((((.............(((((..((((((((&))))))))..))))))))))	-19.61	0.997051
Candidate_608	NM_053940	1435	1468	1	21	CTCCTGAGATATACTTACTCTGTGCTTGTGTAT	(((((.............(((((..((((((((&))))))))..))))))))))	-19.61	0.997051
Candidate_608	NM_053934	1435	1468	1	21	CTCCTGAGATATACTTACTCTGTGCTTGTGTAT	(((((.............(((((..((((((((&))))))))..))))))))))	-19.61	0.997051
Candidate_608	NM_199509	1435	1468	1	21	CTCCTGAGATATACTTACTCTGTGCTTGTGTAT	(((((.............(((((..((((((((&))))))))..))))))))))	-19.61	0.997051
Candidate_608	NM_201422	1435	1468	1	21	CTCCTGAGATATACTTACTCTGTGCTTGTGTAT	(((((.............(((((..((((((((&))))))))..))))))))))	-19.61	0.997051
Candidate_608	NM_001013059	464	517	1	20	TCCATATTTCCTGTTCAAATTAATCTAGAAATGCGTTTAATTGTACTGTGTGT	(((.....(((((((............................(.((((((((&)))))))))))))))))))	-15.88	0.999874
Candidate_608	NM_001107389	7	34	1	21	CTTCTACACACACTTGCACATGTGTGT	(((((.......(((((...(((((((&)))))))...))))))))))	-18.41	0.998273
Candidate_608	NM_012576	3480	3523	0	21	CTCCTCAATAACCTGCTTAACTACATAGAGATTTCAGTGTGTC	(((((......((((((................((.(((((((&))))))).)))))))))))))	-23.19	0.996389
Candidate_608	NM_001170606	34	66	1	21	TTCTGAACTGCCTGTCTTTACCAACTGTGTAT	((((...((((((...........((((((((&))))))))))))))..))))	-22	0.998327
Candidate_608	NM_001106932	513	554	0	22	TCTTCTCTATGCACCGGCTTAAACTGGGACTGTTGTGTGTT	((((((((.(((....................(((((((((&)))))))))..)))))))))))	-20.95	0.995263
Candidate_608	NM_001105758	330	356	0	22	TCTTAGATTTATTGTCTGTGTGTATT	((((.......((((((.((((((((&)))))))).))))))...))))	-20.3	0.999281
Candidate_608	NM_001008773	83	102	1	21	CTTCATTTGGCATGTGTAT	((((.((((.(.(((((((&)))))))..).)))).))))	-16.4	0.998436
Candidate_608	NM_052809	105	123	1	17	TCCATGCTCAGTGTGTAT	(((.((((...(((((((&)))))))..)))))))	-15.9	0.998631
Candidate_608	NM_001004215	535	583	0	23	TTCTTGTCGGGTAAAGGGAAACTGGAGTAGTATCAAATGTTGTGTATC	(((((.((..((...........................(((((((((&)))))))))..))..)).)))))	-17.55	0.999829
Candidate_608	NM_001191697	988	1017	0	21	TTCCCCAAAATAACAGATGTAAGTGTATC	((((((...........(((..(((((((&)))))))....))))).))))	-14.2	0.999722
Candidate_608	NM_001014011	1062	1082	0	20	TTGGCCGTGTCATGTGTATT	((..((.((((.((((((((&))))))))..))))))..))	-16.1	0.997324
Candidate_608	NM_031798	456	496	0	22	TCTCCTCCCATTGACCAGTTAGTGTTGAGAGCTGTGTGTT	((((((((..............((((.....(((((((((&))))))))).))))))))))))	-25.23	0.995263
Candidate_608	NM_031798	1282	1307	1	22	TGTCCACATGTCTGTCTGTGTGTAT	(.(((.....(((((((.(((((((&))))))).))))))).))).)	-22.8	0.995732
Candidate_608	NM_001014242	477	558	0	21	CTCCTCTCACAGTGTTGAGGTTACTGACTGAGTGACATGCACTGACTTAACCACAGCAAATTATCTTAAATATTGTGTATC	(((((((..............................(((.((.............................(((((((((&)))))))))))))))))))))	-19.76	0.999181
Candidate_608	NM_001106144	945	996	0	21	CTCCTAACTGTAGCTTTTCCCTCAGTGGGGAGGTCATTTTCTTTGTGTATT	(((((..((((.............................(((((((((((&))))))))))))))).)))))	-21.25	0.999225
Candidate_608	NM_001100974	2097	2116	0	21	CTCTTCCTACGTGTGTATT	((((((((.(.((((((((&))))))))..)..))))))))	-21.4	0.993628
Candidate_608	NM_001107384	2362	2395	1	16	CCTGTAAATATGCAGAGTATAGTATTTGTGTAT	(((((...................(((((((((&))))))))).)))))	-15.55	0.999934
Candidate_608	NM_001109533	1394	1433	1	20	TTCTCAGAGTTAAGGAGTGTGTGTGATGTATGTGTGTAT	(((((.....................(((.(.(((((((&))))))).).))).)))))	-13.75	0.999929
Candidate_608	NM_001107381	206	228	1	19	CCTAAAACTTGATTTTGTGTAT	(((....((((.((((((((((&)))))))))).)))))))	-16.3	0.993685
Candidate_608	NM_001107381	284	317	1	22	TTTCCTGACTAAGGCAAAAAGCTTCTTGTGTGT	((((((..((..........(((((.(((((((&)))))))))))))).))))))	-19.7	0.999368
Candidate_608	NM_001077667	297	373	1	22	TCTCTTCAAACATTTTACAAAGAGGACTCTTATAAGGTTGTCAGATTTGACCTTTGATAGTGGTTCTTATGTGTAT	(((((((..............................(((((...........................(((((((&)))))))..))))))))))))	-13.76	0.998614
Candidate_608	NM_017083	299	319	1	16	CCTAGCTTTGAGCTGTGTAT	(((.((((....((((((((&)))))))))))))))	-16.6	0.997674
Candidate_608	NM_030858	1405	1420	1	17	TTGTGCAATGTGTAT	((.(((..(((((((&)))))))...))).))	-14.5	0.999972
Candidate_608	NM_001127373	342	373	0	21	TTCCTAGCTGCAGCTAGTGACAGTGTGTGTT	(((((..((((..(.........((((((((&)))))))))..)))).)))))	-18.1	0.995434
Candidate_608	NM_001077676	211	263	0	23	TTCTTCATGCTGCCATCAGATTCTGTTCGGTGCTGTACTGTTTGTGTGTATC	((((((.(.(((((.((...........................((((((((&))))))))))))))).)))))))	-22.32	0.998513
Candidate_608	NM_001134557	57	87	0	19	CCATCTGACGCCAGATAAATGTTGTGTGTC	((.(((...(((.........(((((((((&))))))))).))).)))))	-17.7	0.992479
Candidate_608	NM_012940	243	292	1	23	TTCCCCCCTCACCCCCATTAAACACATGCACACAAATCAGCATGTGTGT	(((.(((((..............................((.(((((((&)))))))...))))).)).)))	-14.01	0.99992
Candidate_608	NM_001007704	45	81	0	21	CTCATCTGCCTCGCTTTAAAAGTAATCCTGTGTGTT	(((.((((((((................((((((((&))))))))))))))))..)))	-23.09	0.998327
Candidate_608	NM_133407	1107	1127	0	21	TTTTTCCAATGGAGTGTATC	(((((((......(((((((&))))))).......)))))))	-14.32	0.995853
Candidate_608	NM_033096	1206	1257	1	22	TTTCCCCATGTTTTAATTGTGTTTCAGCAGGTTGTAATTGCCTCTGTGTGT	(((((.(..............................((((((((((((((&))))))))))))))).)))))	-24.81	0.998949
Candidate_608	NM_001100756	1409	1428	1	20	TCTATGTGTCTATGTGTAT	(((.(.(((((.(((((((&))))))).))))).).)))	-17.7	0.999127
Candidate_608	NM_001014073	397	423	0	21	TTCCTCATTAACAACCCATGTGTGTT	((((((........((..((((((((&))))))))..))...))))))	-17.6	0.997051
Candidate_608	NM_001108009	1176	1198	0	22	TGTCTTTCTTTGGGTGTGTATC	(.(((((((.....((((((((&)))))))).....))))))).)	-17.6	0.997051
Candidate_608	NM_001170596	211	244	1	19	CCACTGATTGGTATGTTCAACAAATTTGTGTAT	((.(((..................(((((((((&)))))))))..)))..))	-12.95	0.999735
Candidate_608	NM_001009712	542	570	1	21	CTTAAAATTTGCTTTGTAAATTGTGTGT	(((....((((((((......(((((((&)))))))))))))))..)))	-14.4	0.999419
Candidate_608	NM_001009712	600	616	1	17	TTCGGTTTGTGTGTAT	(((.((((.(((((((&))))))).)))).)))	-14.5	0.999117
Candidate_608	NM_022711	495	516	1	20	TCTAACTGTTCATATGTGTGT	(((..(((((....(((((((&)))))))..)))))..)))	-16.4	0.999451
Candidate_608	NM_013065	1132	1174	1	23	TTTTTACTCTGCGTTTTCATAATCAAAGGTCATGATGTGTAT	(((((..(((((.((....................(((((((&))))))))).)))))..)))))	-14.55	0.999945
Candidate_608	NM_023023	2622	2671	1	21	CTCTTAGGTTTGTGGGGTTAACTTACCAGAAAATTGTGCTACTGTGTGT	((((.............................((.((((.((((((((&)))))))).)))).))))))	-18.65	0.999836
Candidate_608	NM_001134754	1190	1232	0	23	TTTTCCACTGAATGAAGTTTGTGCTTAAATGAAGAGTGTGTC	((((((............((.(((((.........(((((((&)))))))..))))).))))))))	-15.8	0.996389
Candidate_608	NM_001109482	2339	2366	1	19	CCTCTCACAAGAATGTCTCTTGTGTAT	(((((........((((((.(((((((&))))))))))))))))))	-21.9	0.998886
Candidate_608	NM_001025151	688	713	0	23	TTCGATCTCAATTTTCATGTGTGTT	(((..((((...((((.((((((((&))))))))))))...)))).)))	-15.3	0.997347
Candidate_608	NM_001106715	1667	1701	1	22	TCTTTTTAAGGCAAAATTGTGACCATATGTGTAT	(((((((...((...............(((((((&)))))))...))..)))))))	-14.27	0.99802
Candidate_608	NM_001127299	1485	1549	0	21	CTTGTCCTGCTGTTTATTTCTGAGAACAGGGAAGCGCTCTTAGAAGCAGGACAGAATGTGTGTC	(((.((((((..........................(((.................((((((((&))))))))))))))))).)))	-21.48	0.999603
Candidate_608	NM_001100717	484	504	0	19	CCTTTGTCCATATGTGTATC	((((((((....((((((((&))))))))..))))).)))	-19.6	0.99731
Candidate_608	NM_001034952	270	318	1	21	TTCCCCTACCCTCCTAGGTTGTGGGAGGGTTTAGATTGGGTTGTGTGT	(((((((..((((............................(((((((&))))))))))).))).))))	-17.38	0.992427
Candidate_608	NM_020306	127	150	1	19	CCTTCACATGACATCCTGTGTAT	(((((...((.(...((((((((&))))))))..))))))))	-16.2	0.998327
Candidate_608	NM_001025740	1032	1060	0	23	TTCACCTTAATCTGCCTTTTTGTGTATT	(((.((((...(((((((..((((((((&))))))))))))))))))).)))	-24.5	0.998823
Candidate_608	NM_138881	2417	2484	0	22	TCTCCCTGTAGAATGACACTGTATTTTGAGGCATTGCTCTAATGTATGGAAACGTGATCTGTGTATT	(((((((...........................((((...................((((((((((&)))))))))))))))).)))))	-19.32	0.999736
Candidate_608	NM_001109372	105	178	0	21	CTCTTCCATAATTCCTTTGCATTTTCTATGTTGCTGACAGTTTACAAATATGCATTCAGCAAATCAGTGTATC	(((((((........................((((............................((.(((((((&))))))).)))))))))))))	-18.43	0.999759
Candidate_608	NM_001106722	156	218	1	22	TTTCTTCATTATTTAATGTATTTGTTGCATGGCAGTTTGTTAAAAAATAATACCATGTGTAT	(((((((.................((((...........................(((((((&)))))))...)))))))))))	-12.43	0.99961
Candidate_608	NM_013221	299	339	1	17	TCCTGTGGTGCTAAAGTACAGTAGAAAGAGAGATGTGTAT	((((((...........................(((((((&)))))))...))))))	-13.51	0.999937
Candidate_608	NM_001030020	1054	1105	1	22	TTTCCAACCTTCAAAAACTTCAACAACGGTGGTGGAAAGAAGTCTGTGTAT	(((((..(((((..............................(((((((((&))))))))))).))).)))))	-15.31	0.999181
Candidate_608	NM_053530	247	296	0	19	CCTCACACCTCTGCATTCTGATAGAAGTCTGAACACTCGTTTGTGTGTC	((((...((((..............................((((((((&))))))))))))...))))	-19.61	0.999671
Candidate_608	NM_017149	331	394	1	22	TCTCCAGAGTGAAGATGTTATAGAAATGCTTTGAACATTCCAGTTGTACCAGGTCATGTGTGT	(((((.....................((((((........................(((((((&)))))))))))))...)))))	-14.8	0.99992
Candidate_608	NM_017149	910	932	1	22	TCTTTAAACTGTTAATGTGTAT	(((((...(((((..(((((((&)))))))..)))))..)))))	-18.2	0.999633
Candidate_608	NM_017149	1074	1094	0	21	TTTTTCAGAGGCTGTGTATT	((((((.....(((((((((&)))))))))......))))))	-15	0.997631
Candidate_608	NM_019304	2788	2812	0	23	TTCTCACTCTCCGTCATGTGTATT	(((((.((((..(((.((((((((&))))))))..))).)))))))))	-21.1	0.997613
Candidate_608	NM_012699	980	1047	1	21	CTCCATATGAGTATTAATCCTATGGATGCATATGAAAACTAGTAATGTCTCATACAATATTGTGTGT	((((.............(((.........................((((((.........(((((((&))))))))))))))))))))	-15.82	0.999988
Candidate_608	NM_013150	306	333	1	17	TGCTGCACAGAGGACATAGCTGTGTAT	(.((((.............((((((((&))))))))..)))).)	-15.06	0.999852
Candidate_608	NM_012560	222	236	0	13	GTAGAATGTGTATC	((....((((((((&))))))))...))	-13	0.999832
Candidate_608	NM_001170568	62	88	1	22	TCATGCTCTGAAGCAGATATGTGTGT	((.(.((((...((.....(((((((&)))))))...)).)))).)))	-15.7	0.999368
Candidate_608	NM_001106733	431	472	1	21	CTCCTATGCTTATATAAGGATTTCATTTATACATTGTGTAT	(((((.(((((......................((((((((&)))))))))))))..)))))	-19.14	0.999919
Candidate_608	NM_001109531	148	199	1	21	TTCCTCAGAATGCTGTTACAGCTAATGAGTATGATTATTTTGCCTGTGTAT	((((((....((((.............................((((((((&)))))))).)))).))))))	-20.51	0.999744
Candidate_608	NM_001109483	50	99	0	23	TTGTGCTTTAGCAATAATAAATTTTAAAAAGGAAAGTTTTTTGTGTATT	((.(.(((..((..........................(((((((((((&)))))))))))))..))).).))	-12.46	0.99981
Candidate_608	NM_001108028	887	906	1	19	CAAACTGTATACTGTGTAT	(...((((...((((((((&))))))))..))))...)	-16.2	0.999885
Candidate_608	NM_001108030	1012	1068	0	22	TCTCAAAAATATTTGAAGTGATCGCTGTTACGTGTTGTCATTTTAAATTGTGTGTC	((((.................((.((((..(.................((((((((&)))))))))..)))))).))))	-16.19	0.999874
Candidate_608	NM_001106739	2282	2297	1	16	TGTGTGTGTGTGTGT	(.(((.(.(((((((&))))))).).))).)	-13.8	0.999863
Candidate_608	NM_001108713	110	166	1	21	CTCCTATAAATGAAATGTTACCAAAGTAAACTGAAGTAAGATGAACTTGTGTGTGT	(((((.........................(((............(((.(((((((&))))))).)))))).)))))	-15.87	0.999952
Candidate_608	NM_001106740	1421	1444	0	21	CTGTGTACTGGCAAATGTGTGTT	((.(...(((.(...((((((((&))))))))..).)))..).))	-15.8	0.99731
Candidate_608	NM_001108036	1109	1131	1	19	CCTTTAACCTAACAATGTGTGT	(((((..(((.....(((((((&))))))).)))..)))))	-16.3	0.998886
Candidate_608	NM_001108036	1963	1989	0	19	CACCCATGGCTGAAATGCTGTGTATT	(..((...(((......(((((((((&))))))))).))).))..)	-17.1	0.999709
Candidate_608	NM_001108714	154	177	0	23	TTCATGTTCATGATGTGTGTGTC	(((.(.(((.((.(.((((((((&)))))))).)..)).))).))))	-16	0.995865
Candidate_608	NM_001108038	1619	1677	0	22	TTTCCTGAAAAGCAACAATAACATCAAAATAGTTGTACATGTTGAGGGACTGTGTATC	((((((.............................(...((((......(((((((((&))))))))).)))).)))))))	-14.25	0.999883
Candidate_608	NM_001100718	1777	1827	0	23	TTTTAATCCTTTATATACAAAAAAAGAGTTATAAGCACTCAGTGTGTGTC	((((..((((........................((.(((..((((((((&)))))))))))))))))..))))	-18.05	0.998731
Candidate_608	NM_001100718	2558	2611	1	22	TCTTCGCAGCCCTGCCTCTTCTTACCCAACAATGCTGACTCTTCTCTGTGTAT	(((((.....((((((............................(((((((((&))))))))))))))).)))))	-24.48	0.999632
Candidate_608	NM_019257	201	249	1	19	CCTTCTGCTCACACTTTTGTGACTGTCTGAAGTATATAGTTTGTGTAT	(((((((((..............................(((((((((&))))))))))))))))))	-21.51	0.999181
Candidate_608	NM_001195506	201	249	1	19	CCTTCTGCTCACACTTTTGTGACTGTCTGAAGTATATAGTTTGTGTAT	(((((((((..............................(((((((((&))))))))))))))))))	-21.51	0.999181
Candidate_608	NM_001195505	201	249	1	19	CCTTCTGCTCACACTTTTGTGACTGTCTGAAGTATATAGTTTGTGTAT	(((((((((..............................(((((((((&))))))))))))))))))	-21.51	0.999181
Candidate_608	NM_078620	685	726	0	21	CTCTTCTTGGTGGAAGCCATTCTACGTCTCTGTTGTGTGTC	((((((((.................(((((...((((((((&)))))))))))))))))))))	-23.52	0.995434
Candidate_608	NM_022599	2415	2430	0	19	CCACTGTTGTGTGTT	((.((((((((((((&))))))))...))))..))	-15	0.996379
Candidate_608	NM_022599	5208	5240	0	17	TCCTGTTTCAAGCTCACTGATACCAGTGTGTC	(((((((((................(((((((&))))))).)))))))))	-18.43	0.998721
Candidate_608	NM_001015009	1270	1293	0	22	TCTCATAAAAGCTTGTGTGTATT	((((......((((.((((((((&)))))))).)))).....))))	-19.8	0.998545
Candidate_608	NM_001109278	294	328	1	21	CTTCTCTAGCCTTCAAAATTGTTTATATGTGTGT	(((((((.(((((..............(((((((&)))))))))))).)))))))	-23.33	0.999648
Candidate_608	NM_199109	1202	1220	1	19	CGTTTTGTGTGTGTGTGT	(.((((((.(.(((((((&))))))).).)))))).)	-17.6	0.998726
Candidate_608	NM_001108718	643	666	0	21	CTCTTATTAGGTGTGTGTGTGTT	(((((.....((.(.((((((((&)))))))).).))...)))))	-17.8	0.997051
Candidate_608	NM_001108047	1623	1651	0	19	CCTCTGATTCTCTACTGAAGAGTGTGTC	(((((...(((((........(((((((&))))))))))))..)))))	-19.6	0.993582
Candidate_608	NM_021702	1310	1327	0	21	CTCTACTGATGTGTGTT	((((.(((.((((((((&))))))))....)))..))))	-16.3	0.997051
Candidate_608	NM_001142941	502	516	1	14	TGACTTGTGTGTAT	((.(((.(((((((&))))))).)))))	-12.9	0.999943
Candidate_608	NM_001108720	87	121	1	21	CTCAGTTTCACATGTTATCGTAGCTTCTGTGTGT	(((..............((.(.((((((((((((&))))))))))))).)).)))	-21.16	0.994063
Candidate_608	NM_001106762	141	179	1	21	CTGCTTCTGTCTATTTATACTAAATGTGCACTGTGTGT	((.(((((((((..................((((((((&))))))))))))))))).))	-23.16	0.994671
Candidate_608	NM_001106758	542	559	1	18	CTTAGGTATTTGTGTAT	(((..((.(((((((((&))))))))).))..)))	-15.4	0.995956
Candidate_608	NM_001108724	4809	4854	0	22	TCTCCTGACAGCATTATGATGTTTCGATTCTGTTTACTGTGTGTT	((((((......................(((((((.(((((((((&))))))))))))))))))))))	-24.54	0.997631
Candidate_608	NM_020075	564	596	0	20	TCCTCATGAGAAGTAAAAATGACCTGTGTGTC	(((((..............((.((((((((((&))))))))).).)).)))))	-19.76	0.999057
Candidate_608	NM_001047915	3408	3441	1	23	TTCTCATAGTTCATGCTCTCTGCCTCTGTGTAT	(((((..........(((.((((((((((((((&))))))))))))))))))))))	-31.6	0.991131
Candidate_608	NM_001191775	65	81	0	16	TGTGTGTGTGTGTATC	(.(((.(.((((((((&)))))))).).))).)	-16.4	0.996379
Candidate_608	NM_001082574	123	152	0	22	TCTTTTCTTATACCATGTATATGTGTATT	((((((((.......(((...((((((((&))))))))...)))))))))))	-18.11	0.999827
Candidate_608	NM_181378	63	92	1	22	TTTCCAATCAGCTGGCCATTCCTGTGTAT	(((((..((.....(((....((((((((&)))))))).)))..)))))))	-18.8	0.995434
Candidate_608	NM_001012160	30	56	0	23	TTCACACTTCTGCAGAAATGTGTGTC	(((.(.(((((((.....((((((((&))))))))...)))))))).)))	-23.3	0.992727
Candidate_608	NM_001107337	709	752	1	22	TCTCCTGGTTGGAACATGCATGCATGTATGTGCATGTGTGTGT	((((((......................(.(((.(.(((((((&))))))).).))).)))))))	-18.84	0.999827
Candidate_608	NM_001108408	530	563	1	21	CTTTTTAAAAAATGGTTCAGAATATTTGTGTGT	((((((......((.(((........(((((((&)))))))))).)).))))))	-11.9	0.99995
Candidate_608	NM_001004255	460	478	1	21	CTTTCTCTGCATGTGTAT	(((..(((((.(((((((&)))))))...)))))..)))	-20.6	0.998886
Candidate_608	NM_001107462	1392	1409	1	18	CTGCTGTTTGTGTGTGT	((.((((((.(((((((&))))))).)))))).))	-20.3	0.999121
Candidate_608	NM_001191100	1718	1751	0	22	TCTCCTGTGCAAACTATTTATTTGTTGTGTATC	((((((.(((..............(((((((((&)))))))))..))).).)))))	-21.39	0.998832
Candidate_608	NM_001108410	1282	1329	0	21	TTCCTCATTTGCTTCCCAAAGAGATTTTGTCCTACCGATGGTGTGTC	((((((...((((((.........................(((((((&))))))).)))))).))))))	-22.07	0.999439
Candidate_608	NM_001105751	360	372	1	13	GTTTCTGTGTAT	((((((((((((&))))))))))))	-17.5	0.995904
Candidate_608	NM_001011922	268	294	0	20	TCCGTATTTGTTTATAGATGTGTGTC	(((...(((((((.....((((((((&)))))))).))))))).)))	-18.1	0.998673
Candidate_608	NM_001011922	1607	1638	0	20	TCCTTGTAGATCTTACTACACAACGTGTGTC	(((((.(...(((...........(((((((&))))))))))...).)))))	-15.2	0.999638
Candidate_608	NM_001008891	1452	1480	1	21	CTCTGTATGCCTGTAATACAATGTGTGT	((((...(((((.........(((((((&))))))).)))))...))))	-19.6	0.999972
Candidate_608	NM_001135084	750	770	1	16	TCTGTATATATGCTGTGTAT	(((((.......((((((((&))))))))..)))))	-15	0.999885
Candidate_608	NM_001135084	1005	1037	1	20	TCCAATAAAGGAAAGAATGTACTCTTGTGTAT	(((..............(((.(((.(((((((&)))))))))))))...)))	-13.23	0.999952
Candidate_608	NM_022686	52	85	0	21	TTCCACCCAACTTTTCTATTAAAACAGTGTATC	((((.((...((((............(((((((&)))))))))))...)).))))	-15.5	0.999842
Candidate_608	NM_147165	42	93	1	21	CTCCATATGATCAAAGCCTGCAACACTACTTGTGTCCTTACTAATGTGTGT	((((............(((((.......................(((((((&)))))))...))))).))))	-17.89	0.99992
Candidate_608	NM_001014010	158	189	0	20	TCCAAGAGACTGTCTTATTTATCTGTGTATT	(((......(((((.......((((((((((&)))))))))))))))..)))	-19.11	0.995287
Candidate_608	NM_001007626	258	323	1	22	TTTCTTCCCATTTATCTTTTCAAGTACTAGTCTCCAAAAATTGAGTAAATGAGGGTAATGTGTGT	((((((((.....................(((((........................(((((((&)))))))))))).))))))))	-16.5	0.994005
Candidate_608	NM_001007626	1320	1357	0	18	CTTCTGCCTCTTCAAGTGCTAGAATCAAATGTGTGTC	((((((((((...................((((((((&))))))))))))))))))	-25.8	0.999385
Candidate_608	NM_001107357	1698	1735	0	23	TTCTCCTAAGTCTTGTGGCTAAGATATTGTGTGTGTT	(((((((..(((((...............((((((((&)))))))))))))...)))))))	-20.46	0.999293
Candidate_608	NM_001107357	1963	1999	1	20	TTGTCCTGTGTTTCTTGTTTCAAAGTACATGTGTGT	((.((((((.((.................(((((((&))))))))).)))))).))	-17.42	0.999929
Candidate_608	NM_001107362	310	330	0	20	TCCAATGTGAACTGTGTATC	(((..(((...(((((((((&)))))))))..)))...)))	-18.2	0.995137
Candidate_608	NM_206847	245	273	0	21	CTGTCTTGTGCTTTACCATGTGTGTATC	((.((((.((((((......((((((((&)))))))))))))).))))))	-21.1	0.995323
Candidate_608	NM_031642	348	417	1	23	TTTTCCCCCCTTGTGGTAGCAAATACCTGCAAGAGACAGAAAAAAAAGCAGTTTGAATGTTTTGTGTGT	((((((...................(((((.............................((((((((((&))))))))))))))).))))))	-16.3	0.998949
Candidate_608	NM_138547	248	269	0	23	TTCCCTACATGTATGTGTATC	((((((...(((.((((((((&))))))))...)))..))).)))	-19.6	0.992727
Candidate_608	NM_001109900	215	247	0	22	TGTCCTTGATTTTTATATGTTTCATGTGTATT	(.(((((..........((((((.((((((((&)))))))))))))).))))).)	-18.3	0.999627
Candidate_608	NM_001170343	1	22	1	22	TGTTCATCTATTTGTGTGTGT	(.(((..((.(((.(((((((&))))))).))).))..))).)	-13.7	0.999704
Candidate_608	NM_138523	940	977	0	22	TCTCTTCTGTGCGTGTGTGCATGTGTGTGTGTGTGTT	((((((((...............(((.(.((((((((&)))))))).).)))))))))))	-21.36	0.998513
Candidate_608	NM_001004257	48	63	1	16	TTTGGTTTTGTGTAT	((((.((((((((((&)))))))))).))))	-14.8	0.996426
Candidate_608	NM_001107367	102	131	1	21	TTCCCCGGATTAGAAGGGGCAGTGTGTAT	((((((............((..(((((((&)))))))...)).)).))))	-15.02	0.992427
Candidate_608	NM_001015031	2031	2089	0	22	TCTTTTTCTTAGTGATTCTATGCCAAGTAGAGTATAAATTTAATTTTTCTTGTGTGTT	((((((((............((((.......................((.((((((((&))))))))))))))))))))))	-15.7	0.999879
Candidate_608	NM_001106125	60	87	0	21	TTCCGAAATGTTTAAACTAAGTGTATC	((((....(((.....((..(((((((&)))))))..)))))...))))	-14.8	0.999758
Candidate_608	NM_001191693	544	594	0	20	TCTTTCTGTAAAATACGTAATAACTTAAATGAACATATTCTATGTGTATC	(((((((((..............................((.((((((((&)))))))).)))))))))))	-19.51	0.999875
Candidate_608	NM_001170326	470	493	0	22	TTTTCTTAAAATCTGTGTGTGTC	(((((((....(((.((((((((&)))))))).)))...)))))))	-20.7	0.99883
Candidate_608	NM_001106917	108	124	0	16	TGTGTGTGTGTGTATT	(.(((.(.((((((((&)))))))).).))).)	-14.7	0.997662
Candidate_608	NM_001107897	1313	1341	0	22	TGTCCACCCATACTCATCCATGTGTGTT	(.(((.((....(((.....((((((((&)))))))))))...)).))).)	-15.8	0.995434
Candidate_608	NM_001109260	2054	2105	1	22	TCTCCAACGATTGAATTTATTTAACTTAAAATCGATGTCTTAAATGTGTGT	(((((..........................((..((((((...(((((((&))))))))))))).)))))))	-17.86	0.999969
Candidate_608	NM_001011971	1357	1395	1	19	CCTTTTAGCAAGCGAGTGCATACAGATGCAATGTGTAT	(((((.....................(((..(((((((&)))))))...))))))))	-14.29	0.999949
Candidate_608	NM_001107904	83	111	1	20	TCTTCCTAAGCTCCTTGATACTGTGTGT	(((((((.....(((.....((((((((&))))))))))).)))))))	-19.3	0.998327
Candidate_608	NM_001008316	378	397	1	22	TCTTCTATGAAATGTGTGT	((((((.((...(((((((&)))))))....))..))))))	-16.5	0.999451
Candidate_608	NM_001008772	3203	3236	1	19	CCTGCGAAGTAGCTCTGTCTTAAAACTGTGTGT	(((..........(((((((.....((((((((&))))))))))))))))))	-18	0.995434
Candidate_608	NM_181084	74	119	0	17	TGCTGCCTCTTTCCAGCCAACTGAAGACCAATCGCTTAGTGTATC	(.((((((((............................(((((((&))))))))))))))).)	-21.38	0.998681
Candidate_608	NM_001108656	734	795	0	23	TTCTTCTACTCGGGGGGGTTTTACTTGATAGAAAGGTTGCTTTATAATCCTTTTGTGTATC	(((((((................((((......................((((((((((((&)))))))))))))))))))))))	-18.63	0.996591
Candidate_608	NM_031984	737	775	1	23	TTCTAGTAAACTGCTGTTTTGTGTCATATTCTGTGTGT	((((......(((((..............(((((((((&))))))))))))))....))))	-18.63	0.999883
Candidate_608	NM_001100472	1586	1601	1	19	CCTCCATGTGTGTAT	(((((.(.(((((((&))))))).)....)))))	-17.7	0.998273
Candidate_608	NM_172085	264	298	1	22	TCTCCTAGTAAGAGTGAAGTGTGTGTGTGTGTGT	((((((.............(.(((.(.(((((((&))))))).).))).)))))))	-19.91	0.998273
Candidate_608	NM_001106640	267	283	0	16	TGTGTGTGTGTGTGTT	(.(((.(.((((((((&)))))))).).))).)	-14.7	0.996379
Candidate_608	NM_173322	1	22	0	21	CTCCAGTCTGCAGTGTGTATT	((((..(((((..((((((((&))))))))...))))).))))	-22.3	0.993925
Candidate_608	NM_001107923	2182	2208	0	21	CTTCTCTAATTGTGTCAGTGTGTATT	(((((((...(((.((..((((((((&)))))))))).))))))))))	-21.2	0.998764
Candidate_608	NM_001107924	202	220	1	19	CTTTGTGTGTGTGTGTGT	((((.(((.(.(((((((&))))))).).))).))))	-18.9	0.998273
Candidate_608	NM_001107924	319	340	1	22	TGTGTTTGTGTGTGTGTGTGT	(.(.(((.(((.(.(((((((&))))))).).))).))).).)	-16.5	0.998886
Candidate_608	NM_053918	151	180	0	22	TCTCTTCTCATTAGGGGAAAATGTGTATC	((((((((........(....((((((((&))))))))....).))))))))	-19.3	0.999385
Candidate_608	NM_001106645	79	102	0	21	CTCCCTGCACAAAAGTGTGTGTT	((((((((.......((((((((&))))))))...)))))..)))	-18.5	0.997539
Candidate_608	NM_001108658	79	132	0	21	CTTTTTCTGGAAAAACTTTGCCTCTTAGAATATTTTAAGTGTTCGTGTGTGTT	(((((((...........((((((.....................((((((((&)))))))))))))))))))))	-18.89	0.998545
Candidate_608	NM_022934	8	29	1	20	TCACTCTTTGACCTTGTGTAT	((.(((.(((.((((((((((&))))))).)))))))))))	-17.5	0.997867
Candidate_608	NM_001024343	78	116	0	21	CTCCCACAACTGCTTTGAAACTGTCTACAATGTGTGTC	((((................((((((....((((((((&)))))))).))))))..))))	-23.17	0.999542
Candidate_608	NM_001013092	412	491	0	21	CTCACGGGCCTGTTAGGATGCCCAGGAACTCACCACACTAACTAGTTGTATGAGCATTTTATTTATACCCATGTGTATC	(((.(...(((((............................((............................((((((((&)))))))).))))))).))))	-15.03	0.999789
Candidate_608	NM_001106657	396	421	0	22	TCTGCCACAGATGCCAAAGTGTATC	(((.((.(...((((...(((((((&)))))))...)))).).)))))	-20.1	0.991313
Candidate_608	NM_001106657	749	781	1	22	TCTTTATTCTGGTGATATGGAGTCCTGTGTAT	(((((.((((...........(((((((((((&)))))))).))))))))))))	-16.1	0.997051
Candidate_608	NM_013044	12	57	0	21	CGCCCACGCCTATGAACTGGACGTGTTCTACCGATAATGTGTGTT	(.((..(((((..........................((((((((&)))))))).)))).)..)).)	-15.13	0.991852
Candidate_608	NM_001106656	219	262	1	21	CTCTCTCTGTCTGTCCATCTATCATCTTCCAATCATTGTGTAT	((((..((((((.......................((((((((&))))))))))))))..))))	-20.9	0.999705
Candidate_608	NM_001106654	73	91	0	18	TTTCTGTTCATGTGTATT	((((((((..((((((((&))))))))..))))))))	-18.5	0.997138
Candidate_608	NM_023020	473	506	1	23	TTCCCCTATTGCATGAGCTGCAAAGCTGTGTGT	(((.(((..........((((....((((((((&))))))))..)))).))).)))	-19.2	0.995434
Candidate_608	NM_001108666	1429	1472	1	18	TTCCTGTCTTAACAAACTACTTTGTTTGATTTCCTTTGTGTAT	((((((..........................(((((((((((&)))))))))))))))))	-19.96	0.999711
Candidate_608	NM_001033852	55	71	1	18	CTATGTATTTGTGTGT	((.(((.(((((((((&))))))))).)))..))	-14.3	0.998019
Candidate_608	NM_001033852	436	470	0	22	TCTCATTTTACGGATGCATAAGTCCTAGTGTGTC	((((.((((............(((((.(((((((&))))))))).))))))).))))	-16	0.994381
Candidate_608	NM_001033852	811	842	0	19	CACCCAGCCAAGTGTAACCTTTCTGTGTATT	(..((.(((............((((((((((&))))))))))))).))..)	-18.5	0.998708
Candidate_608	NR_031846	27	61	1	22	TGTTGTCACGGCCTCAATGCAATTTAGTGTGTGT	(.((.((...(((((............(((((((&))))))))))))..)).)).)	-18.1	0.999889
Candidate_608	NM_031795	1143	1184	1	21	CTCTTCAAATCAATCAGTATCAAACTAAGTCTACTGTGTGT	((((((......................((((.((((((((&))))))))))))..))))))	-20.15	0.999855
Candidate_608	NM_031795	1658	1673	1	16	CCTGTAAATGTGTAT	(((((...(((((((&)))))))...)))))	-17.9	0.999957
Candidate_608	NM_031795	2227	2273	1	18	CTTCTGTAAATATTTTTAAAAAAAAAAAAACAAATGTTCTGTGTGT	(((((((.............................((((((((((&)))))))))))))))))	-18.95	0.999894
Candidate_608	NM_001108668	733	784	0	21	TTCCCCTGTCCCATAGCAGAGTGACCTCAACATTTCTGGGATGTGTGTGTT	((((((((.((..............................(.((((((((&)))))))).))))))).))))	-18.81	0.999745
Candidate_608	NM_001106660	181	204	0	23	TTCATCTTCTTACCTTGTGTATC	(((.(((((((.(((((((((((&)))))))).))).))))))))))	-23.4	0.998404
Candidate_608	NM_001106664	769	790	0	21	CTTATCAGCCGTCTGTGTATT	(((.((.(((.((((((((((&)))))))))))))..)).)))	-21.4	0.991131
Candidate_608	NM_175765	237	282	0	16	CCTGCTTTATAGACATGACTGTAGTGAATTTTTGGTTAGTGTGTC	((((((((............................(.(((((((&))))))))))))))))	-16.68	0.999149
Candidate_608	NM_001107943	3936	3971	0	23	TTCTCCCACAGACTTTAAAAAACATGGCGTGTGTC	((((((..(...((((............(((((((&)))))))))))...)..))))))	-17.5	0.999638
Candidate_608	NM_031743	6365	6390	0	20	TCCTAAAAAATTGTAGGTGTGTATT	((((......((((...((((((((&))))))))...)))).))))	-15.2	0.999681
Candidate_608	NM_001107944	1669	1690	0	21	TTGCTACTAACTTTGTGTATT	((.((.((..(((((((((((&)))))))))))..)).)).))	-17.6	0.992858
Candidate_608	NM_130812	733	750	1	18	CTTTTAACTGTGTGTGT	(((((..((.(((((((&))))))).))..)))))	-16.2	0.998886
Candidate_608	NM_001034154	1	27	0	22	TTTCTGACTTGAATATTATGTGTGTT	(((((..((((..(....((((((((&)))))))).)..)))).)))))	-15.7	0.999317
Candidate_608	NM_001034154	384	431	1	21	CTCCTAGATTTGTTAGCAGTTTAAGAACTTTATTTAGTTTTGTGTAT	(((((....((((........................((((((((((&)))))))))))))).)))))	-15.95	0.999667
Candidate_608	NM_001107946	2647	2667	0	18	CTTCTGTATAATGGTGTATC	(((((((......(((((((&)))))))....)))))))	-19.8	0.996389
Candidate_608	NM_012596	21	43	0	21	TTCCATTCCAGTAGAGTGTGTC	((((..(((.((...(((((((&)))))))....)).)))))))	-17.2	0.991313
Candidate_608	NM_001131012	731	777	1	22	TTTTATTTTGCTAAGATTTTTCTAATGAATTTTTAAGTGTGTGTGT	((((.(((((((.........................(.(((((((&))))))).)))))))).))))	-13.11	0.99998
Candidate_608	NM_138905	1637	1670	0	18	CTTCTGTGGCATACAAAGTGAAAAATGTGTATC	(((((((..(...............((((((((&)))))))))..)))))))	-17.96	0.999941
Candidate_608	NM_001106674	1756	1784	0	20	TCCTCATACCAAAAGCAGCATGTGTGTT	(((((.........((..(.((((((((&)))))))))..))..)))))	-16.5	0.999811
Candidate_608	NM_016999	281	298	0	19	CCATCTTGGTGTGTATT	((.(((((.((((((((&))))))))....)))))))	-14.2	0.998016
Candidate_608	NM_001107959	79	122	1	21	CTCAGCATCTGCAGCAAGCAGTCTGTCAAGAGTTACTGTGTGT	(((....(((((.......................((((((((&))))))))..)))))..)))	-16.51	0.999814
Candidate_608	NM_024132	1413	1434	0	23	TTGTCATCAAGCATGTGTGTC	((.((.((..((.((((((((&))))))))...))..)).)).))	-17.6	0.997825
Candidate_608	NM_001107971	1109	1128	1	20	TCCATCTGTGTGTGTGTGT	(((..((((.(.(((((((&))))))).).))))..)))	-21.7	0.998273
Candidate_608	NR_031839	1	19	1	19	CCATGTTGTAGTGTGTGT	((.(.((((..(((((((&)))))))...)))).)))	-13.7	0.998273
Candidate_608	NM_001029923	119	165	0	22	TCTCTCAGAGAGCATCCATTTCTGAAGCCACACACGTTTGTGTATT	(((((...............(((...(((.......((((((((((&))))))))))))).))))))))	-16.77	0.992293
Candidate_608	NM_001025409	50	84	0	23	TTCTCAGATTTTATATTTTCTATTCCTGTGTATT	(((((...........(((((.(..(((((((((&)))))))))..).))))))))))	-16.7	0.9983
Candidate_608	NM_001047099	575	604	0	20	TCCTAAGAAATGTTCTGTTCTTGTGTATT	((((.........(((((..(((((((((&)))))))))..)))))))))	-19.9	0.995365
Candidate_608	NM_001039339	869	894	1	20	TCTAGCTGTGAGGGACTGTGTGTAT	(((..((((......((.(((((((&))))))).))))))..)))	-15.1	0.998273
Candidate_608	NM_001107984	128	186	0	23	TTCTCTCGTTTTTCTTAATCCATGCAGGCCATTTTATTGTATGTTTTGAATGTGTATT	((((((............(((.(((.........................((((((((&))))))))...))))))))))))	-16.29	0.999918
Candidate_608	NM_001013935	763	803	0	19	CCTCAGGGCCCTTTTCTCTATGGTATGAATACTGTGTGTT	((((...(((.....................(((((((((&))))))))).)))..))))	-19.35	0.999736
Candidate_608	NR_036617	86	129	1	22	TCTGTTCCCATCATTCAGCGAATGATGTTCGCCTACTGTGTGT	(((.((((......................((((.((((((((&)))))))))))).)))).)))	-22.3	0.999542
Candidate_608	NM_175603	100	144	1	19	TTTGCTGCCATTTGTATTCAGCTGAGGAAGTCACTCTTGTGTAT	(((.(((((.........................((.(((((((&)))))))))))))).)))	-15.31	0.999903
Candidate_608	NM_017226	639	682	0	20	TCCGAGGTCCAAAGTTCAGTAGACAAAGATGCACCTGTGTATC	(((....(((...................(((..(((((((((&)))))))))..)))))))))	-21.4	0.998666
Candidate_608	NM_001114599	2006	2025	1	19	CGGTTTGGATTTTGTGTGT	(..((((..((((((((((&)))))))))).))))..)	-12.7	0.991719
Candidate_608	NM_001100798	2006	2025	1	19	CGGTTTGGATTTTGTGTGT	(..((((..((((((((((&)))))))))).))))..)	-12.7	0.991719
Candidate_608	NM_001031648	883	924	1	21	CTCCATAGCTCATGTGCTTGCTTCACGCTTTACGTGTGTGT	((((............((((((((..........(((((((&))))))))))))))).))))	-19.82	0.999542
Candidate_608	NM_001014070	396	447	0	22	TCCCTCCTCCCTTTTTATGAAACTTGAACACTTGAAGGACTGCTGTGTATT	((((((((.(((..............................(((((((((&)))))))))))).)))))).))	-23.11	0.999057
Candidate_608	NM_001108006	277	318	0	16	CCTGTATTTTGTTAACATGTATATATGTACAACTGTGTGTT	(((((...........................(((((((((&)))))))))..)))))	-15.05	0.999769
Candidate_608	NM_001013241	1866	1885	0	22	TTTTGTTTAGCCGTGTGTC	((((.((..((((((((((&)))))))...)))..)).))))	-17.2	0.996497
Candidate_608	NM_001106698	1885	1938	1	22	TCATCCCCGGGAAGCAGTGTGCTTTATGCCACCAATCAGTCACATCTGTGTAT	((.(((((..................((((..............(((((((((&))))))))))))))).)))))	-18.79	0.999062
Candidate_608	NM_057097	574	595	0	23	TTCTAGTTCTTGTTGTGTATC	((((..(((((((((((((((&))))))))...))))))).))))	-19.9	0.995099
Candidate_608	NM_057097	1020	1038	0	19	TGTCCTGAAATGTGTGTC	(.(((((...((((((((&))))))))....))))).)	-20.2	0.996926
Candidate_608	NM_145082	955	975	1	21	CTCCATAAAGATGTGTGTGT	((((.......(.(((((((&))))))).).......))))	-14.54	0.999903
Candidate_608	NM_175754	428	467	1	20	TCCTTTGTAGGTTCCCACTTAAGCTGCTCTCCTGTGTGT	(((((..................((((.((.((((((((&)))))))))))))))))))	-20.96	0.995434
Candidate_608	NM_172243	215	238	1	22	TCTCGGTGATTGCCATTGTGTGT	((((.....(((((.((((((((&)))))))).)))))...))))	-20.9	0.995434
Candidate_608	NM_001108394	2901	2931	0	22	TCTTGTCTTGTATTTATACATTTGTGTATT	((((.((((((.........((((((((((&)))))))))).)))))).))))	-21.3	0.996546
Candidate_608	NM_001108394	3472	3493	1	22	TCTGTGTCTGTTTGTGTGTGT	(((.(..((((((.(((((((&))))))).))))))..).)))	-21	0.99823
Candidate_608	NM_207589	148	205	0	22	TCCCTCTGCAGGATCTGGCCTGACTGATGTGCAGTTCTATAAATGTACATGTGTGTC	(((((((..........((((............................((((((((&)))))))).)))).))))).))	-20.45	0.999603
Candidate_608	NM_001107290	58	98	1	19	CCTTGTGACGACCCTGAAATGTACTGTATAGGCTGTGTGT	((((...................((((.....((((((((&))))))))..))))))))	-16.3	0.999671
Candidate_608	NM_133307	460	491	1	21	CTACCTGAACCACAGGATTGTTTATGTGTGT	((.(((...........((((((.(((((((&))))))).)))))).)))))	-13.5	0.99972
Candidate_608	NM_001107293	585	600	1	16	TGTGTGTGTGTGTGT	(.(((.(.(((((((&))))))).).))).)	-13.8	0.999863
Candidate_608	NM_001107293	2657	2703	1	21	TTCCAAAGTCCTGCCCTTTTTTGAGAGACTGGTTTAGTTTGTGTGT	((((....(((((((......................(((((((((&))))))))))))))))))))	-22.54	0.993973
Candidate_608	NM_001134850	364	397	1	20	TTCTTAATTGTGTGTATATGTACATTTGTGTGT	(((((.............(((...(((((((((&))))))))).))).)))))	-13.84	0.99977
Candidate_608	NM_001106062	176	194	1	19	CTTTCTGGATGTGTGTGT	(((((((..(.(((((((&))))))).)..)))))))	-18.5	0.998273
Candidate_608	NM_145767	1252	1279	0	21	CTCCCCTGTAATACTCCTAAGTGTATC	((((((((.......(((..(((((((&)))))))..))))))).))))	-24.91	0.997804
Candidate_608	NM_001113787	287	337	1	19	CCTCGGAACTGTTCATACTGAAATATATAAAGGCCTATTTTGATGTGTGT	((((............................((((.......(((((((&))))))).))))..))))	-15.41	0.99992
Candidate_608	NM_001109107	1968	1989	0	20	TGTTCCTGTAATTTGTGTATT	(.(((((((..((((((((((&)))))))))).))))))).)	-21.1	0.996171
Candidate_608	NM_001033686	1116	1147	0	21	CTCCAATGAAATAAAGACCCTGCTGTGTGTT	((((..((..........(((.(((((((((&))))))))))))))...))))	-18.9	0.997631
Candidate_608	NM_001100908	345	394	1	22	TCTGTTTCTTAAAGTTTCTTTTTTAACTTTGTTTACTTTGTATGTGTGT	(((.(((((....(((((........................(((((((&))))))))))))))))).)))	-14.05	0.99998
Candidate_608	NM_001013881	1258	1306	0	19	CCTTTTGTTGTGTGATACCCAAGTTGCTCAGTACTTTTGAAGTGTGTC	((((((((.........................((((....(((((((&)))))))))))))))))))	-16.21	0.998506
Candidate_608	NM_001107308	838	885	0	19	CACCCTATCTTGGGAAGCAAAATAAAGTAAGATAAATCTTGTGTGTT	(..(((..(((............................((((((((&)))))))))))..)))..)	-12.78	0.999979
Candidate_608	NM_001024772	580	620	0	21	CTGTCTGCTGCTTCCATTAAGGCGTGTATATATGTGTATT	((.(((.(((((((..................((((((((&))))))))))))))).)))))	-20.26	0.998107
Candidate_608	NM_001113357	603	645	1	17	TCTTGCTTAAGATAAATAAGAAGGCGGCTTTCAGCTGTGTAT	((((((((..........................((((((((&))))))))))))))))	-16.96	0.999832
Candidate_608	NM_053363	644	674	0	21	TTTCTTGTGCCATTAACCATGTAGTGTGTC	((((((.((((.((.........(((((((&))))))))).)))).))))))	-18.7	0.994381
Candidate_608	NM_001037181	50	75	1	17	TTCTGTATCTAAGAATTCTGTGTAT	((((((.........((((((((((&))))))))))))))))	-16.9	0.996426
Candidate_608	NM_012963	562	608	0	23	TTTTGCTTTTGCCCATTTTGGGTCACATGGATTATTAGTGTGTATC	((((.(((((((((........................((((((((&))))))))).)))))))).))))	-20.35	0.999041
Candidate_608	NM_178105	961	991	1	19	CCTCTGTAAGCTATTTCTTAAAATGTGTAT	(((((....(((...........(((((((&)))))))..))).)))))	-15.52	0.999952
Candidate_608	NM_178105	1914	1935	0	18	CTCTTGTGTACTTTGTGTATT	(((((((...(((((((((((&))))))))))))))))))	-21.7	0.995996
Candidate_608	NM_001169133	1792	1816	0	23	TTTTCTAACTGCTTTGTGTGTATC	((((((..(((((((.((((((((&)))))))))))))))..))))))	-26.4	0.995099
Candidate_608	NM_001169133	2747	2775	1	21	TTCCAATAAAAGCCAACCCAATGTGTGT	((((........((..((...(((((((&)))))))..))..)).))))	-13.7	0.999976
Candidate_608	NM_001034994	41	103	0	22	TCTCCTTCCTTTAGTTCTGGTACTGAGTGGCTCTTTACAGGACATGTTCTCTTGTGTGTGTC	((((((((...................((.(((.....................((((((((&))))))))))).))))))))))	-22.39	0.99992
Candidate_608	NM_001034994	2043	2075	1	23	TTCTCAAAGTCTGTTTACTTAAAACTGTGTGT	(((((....(((((((........((((((((&)))))))))))))))..)))))	-19.7	0.999634
Candidate_608	NM_001134863	1209	1226	0	18	CTCCCCTAAAGTGTATC	(((((((...(((((((&)))))))..)))..))))	-19.2	0.993582
Candidate_608	NM_001017443	30	53	1	21	TTCTAACTGGAAACAATGTGTGT	((((..(((....(..(((((((&)))))))..).)))..))))	-14.3	0.999451
Candidate_608	NM_001135600	408	454	0	19	CCTTCAGGATACCAGGCTTAAGTTTTTATAATGTCATCAGTGTATC	(((((..........................((((.((.(((((((&))))))).)))))))))))	-17.76	0.999511
Candidate_608	NM_001107313	1221	1262	0	21	CTCTACCCTGAAGTGACGGACTACAAGTTGTAATGTGTGTT	((((..((((.......................((((((((&))))))))....)))).))))	-16.03	0.999789
Candidate_608	NM_001127446	368	426	0	22	TTTTCTCACTGAGACGAGCAGAGAATGGTTTGCACAGAGGAGTGTGAATGTGTGTGTT	(((((((......................((((...............(.((((((((&)))))))).).)))))))))))	-13.83	0.999851
Candidate_608	NM_001014143	124	147	1	22	TTTGTTCCAGGAATGCTGTGTGT	(((.((((..(....((((((((&))))))))...).)))).)))	-16.6	0.998327
Candidate_608	NM_001106086	530	547	1	18	CTGTTGTTTGTGTGTGT	((.((((((.(((((((&))))))).)))))).))	-18.2	0.999117
Candidate_608	NM_017040	86	100	0	13	GTTATCTGTGTGTC	(((.((((((((((&)))))))))))))	-16.7	0.991719
Candidate_608	NM_001197241	3760	3773	0	13	GTTTCTGTGTATC	(((((((((((((&)))))))))))))	-21	0.994673
Candidate_608	NM_001191555	3760	3773	0	13	GTTTCTGTGTATC	(((((((((((((&)))))))))))))	-21	0.994673
Candidate_608	NM_001109411	595	642	1	23	TTTTCTTCATTGTTACTATACTTTAAATAAAATTCAGTCTTGTGTAT	((((((((.(((((.......................((.(((((((&))))))))))))))))))))))	-14.7	0.993649
Candidate_608	NM_001107321	79	133	1	21	TTCTTCTGGGTATCAAGAAAAGTGGATGCTTTAAATGTATAAGTACATGTGTGT	(((((((...................((((((...............(((((((&))))))))))))))))))))	-14.76	0.999945
Candidate_608	NM_001107322	958	969	1	13	GCCTTGTGTAT	(((((((((((&))))))).))))	-15.3	0.998631
Candidate_608	NM_053355	895	916	1	22	TGTTTGCGTGCATATGTGTGT	(.((..(.(((...(((((((&)))))))...))).)..)).)	-16	0.999918
Candidate_608	NM_001014239	275	311	0	22	TCTTCTCAGCCTATAAAATCTGCAGTGTTGTGTATT	(((((((............((((....(((((((((&)))))))))..)))))))))))	-21.6	0.996941
Candidate_608	NM_001107324	3331	3357	0	23	TTGTCTGACTTAGAATCATGTGTGTC	((.(((..((..(..((.((((((((&))))))))))..)))..))).))	-17	0.998107
Candidate_608	NM_001135009	1342	1364	0	16	CCTGTAAGCTTTGCTGTGTATC	(((((........(((((((((&)))))))))..)))))	-20.2	0.999709
Candidate_608	NM_001109214	1640	1666	0	21	TTCCAACCTGTGCATTTTTGTGTGTT	((((..(((((....(((((((((((&)))))))))))))))).))))	-20.1	0.991131
Candidate_608	NM_022392	918	942	1	23	TTCAACTTCAAGTGCAATGTGTAT	(((..((((...(((..(((((((&)))))))...)))))))..)))	-16.6	0.999451
Candidate_608	NM_001109215	1723	1739	0	16	CTTTCCTCAGTGTATC	(((.((((.(((((((&))))))).)))).)))	-18.5	0.993105
Candidate_608	NM_184051	985	1032	1	22	TCCCCTCGTGTCAGTGCTCTGAAAATGTTGACACTATATCTGTGTGT	((.((((.((((..........................(((((((((&))))))))))))).)))).))	-23.06	0.999062
Candidate_608	NM_057115	406	435	0	18	TTTCTGCATGGTTTAAGTCTTTGTGTATC	(((((((...........(((((((((((&))))))))))))))))))	-21.1	0.995287
Candidate_608	NM_001106577	2302	2323	1	20	TTCTAAGGCTGATTTGTGTGT	((((...(((..(((((((((&))))))))))))...))))	-16.1	0.997631
Candidate_608	NM_173139	34	66	0	22	TCTTTTTAAGACATAAAAAGGTGCTGTGTATT	(((((((.............((.(((((((((&)))))))))..))..)))))))	-15.66	0.999253
Candidate_608	NM_001106578	414	432	1	19	TGTCCTATAAATGTGTGT	(.((((.....(((((((&))))))).....)))).)	-13.5	0.999952
Candidate_608	NM_001104633	1947	2003	0	21	CTCAAGTCAATGAGGGCGTGCTTCATTTAAAAAATATTTTCAGATAGTTGTGTATC	(((.............(.((((((........................((((((((&)))))))))))))).)..)))	-18.61	0.999971
Candidate_608	NM_001047116	1994	2028	0	22	TCTCAGTCTTTAATTACCAGTGGTACTGTGTATT	((((..(((...........((.(.(((((((((&))))))))).).))))).))))	-16.2	0.993973
Candidate_608	NM_001109345	1499	1547	1	19	CTTTTTGCTACCACTAAAAGAATGGTTGTATGTGTGTGTTTTGTGTGT	(((((((((..............................(((((((((&))))))))))))))))))	-16.41	0.999181
Candidate_608	NM_001100815	315	335	0	22	TTTCAGACCTGTTGTGTATC	((((...(((((((((((((&))))))))...)))))..))))	-19.8	0.992727
Candidate_608	NM_001037093	246	257	0	11	CTTTGTGTATT	(((((((((((&)))))))))))	-13.6	0.996426
Candidate_608	NM_001108618	94	113	1	22	TCTCATGTAGTATGTGTAT	((((.(((....(((((((&)))))))...)))....))))	-15.8	0.999451
Candidate_608	NM_173141	41	87	1	21	CTTTTCTTGTTTTACTGATGTGCCAATATTTTTTGAATCTGTGTGT	(((((((((((..........................(((((((((&))))))))))))))))))))	-20.46	0.994836
Candidate_608	NM_173141	139	179	0	21	CTGTTCAAATATTTAAGAGACTGAATACTTGTGGTGTATC	((.(((..............(((....(((...(((((((&))))))).))).)))))).))	-16.03	0.999722
Candidate_608	NM_019251	532	563	0	22	TTTCTGCTGGAGCCTAATACACATGTGTATT	(((((.((...((((........((((((((&)))))))).)))).)).)))))	-18.3	0.997051
Candidate_608	NM_053473	68	138	0	21	CTCTCCTGCAGAGGATGAAGAAGAAACTGATGGGGATACACCACTGTAGGCGGTTAAAGAACTGTGTGTT	(((((((((.....................(..............................(((((((((&)))))))))).))))))).))	-16.76	0.998949
Candidate_608	NM_053551	48	69	1	17	TGCTGCTTCGTGAATGTGTGT	(.(((((((.....(((((((&)))))))))))))).)	-17.2	0.998991
Candidate_608	NM_001177442	159	214	0	21	CTTCTATTCAGCAGTTTTTGTGGAAAGCAGTAATGCTTGCAAAAATGTGTGTGTC	(((((..............................(((((.....(.((((((((&)))))))).).))))))))))	-19.11	0.999744
Candidate_608	NM_022254	298	319	1	17	TCAGTGCTAAATGCTGTGTAT	((..((((.....((((((((&)))))))).)))).))	-15	0.999766
Candidate_608	NM_001004102	241	253	0	12	CTTTTGTGTATT	((((((((((((&))))))))))))	-13.9	0.999588
Candidate_608	NM_031730	1397	1419	0	22	TCTTAGAAGAGTCTAGTGTATC	((((......((((.(((((((&)))))))..)))).....))))	-16.3	0.996389
Candidate_608	NM_001015026	550	584	1	15	CTGTCTTAAACTTATCAGGGATATATATGTGTAT	(((((((....................(((((((&))))))))))))))	-13.95	0.999973
Candidate_608	NM_001015026	1143	1164	0	22	TTTTACTGTATCTTGTGTGTT	((((.((((.((.((((((((&)))))))))).))))...))))	-16.1	0.997253
Candidate_608	NM_001170685	237	257	1	22	TCCCTATTCCTATTGTGTGT	(((((...(((.((((((((&)))))))))))....))).))	-16.6	0.998327
Candidate_608	NM_001100963	184	207	1	19	TCTCCTGTGTCCTTTTTGTGTGT	((((((((.((.....(((((((&))))))))).))))))))	-22.3	0.997051
Candidate_608	NM_001109224	165	205	0	23	TTCGCCTCTTGCATGCACCTGCTAAATGGTTTTGTGTATT	(((.((((((((.................(((((((((((&))))))))))))))))))).)))	-24.02	0.991596
Candidate_608	NM_001109480	2467	2496	0	19	CTTCCCTAAAGTGTTTATGTATGTGTATT	(((((......(((((.....((((((((&)))))))).))))))))))	-16	0.998545
Candidate_608	NM_001024322	264	294	1	22	TCTAGTGCTGCCATTCAGTGCAGTGTGTAT	(((..(.(((((..((.......(((((((&)))))))))))))).)..)))	-17.41	0.998273
Candidate_608	NM_022694	256	304	1	23	TTTTTTAATTGTCTTCAAATCAGGAAAGAACCATGAAAGACTGTGTGT	((((((..((((((..........................((((((((&))))))))))))))..))))))	-14.16	0.999855
Candidate_608	NM_031015	470	516	0	23	TTCTCCCCTCCATTTGGCTAAATGTATCCATTTAAAGCTGTGTGTT	(((((((((((..........................(((((((((&))))))))).)).))).))))))	-22.53	0.998035
Candidate_608	NM_001173510	899	959	0	22	TCTTTTCCAGGAAAGACTTTGGAGCTGGGCTTCGGAAGACAGGAGACTGTAATGTGTATC	((((((((....................(((((...................((((((((&))))))))))))).))))))))	-20.4	0.999851
Candidate_608	NM_138884	124	143	1	16	CCATGCTTAACTTGTGTAT	((.(((((...((((((((&)))))))))))))))	-15.3	0.998674
Candidate_608	NM_138884	1136	1155	0	21	TTTAGCCTGCATGTGTATC	(((..(((((.((((((((&))))))))...)))))..)))	-22.9	0.992727
Candidate_608	NM_001004233	134	207	0	23	TTCTTTGTATTTCAGCTAGCTGCTAGGTTAGTTGGTCTGTCTATTTTATTTGAATGAGGAAACCCTGTGTATC	((((((.............................(((((((......................(((((((((&)))))))))))))))).))))))	-19.55	0.999057
Candidate_608	NM_001195277	7305	7375	1	21	CTCCTTGAGAATTGTATAAGGAAGGACTTAGACCACCGCTGTCCAATAAAATTTGATACAAGTTGTGTAT	(((((..............................(((((......................((((((((&)))))))).))).)))))))	-14.61	0.999844
Candidate_608	NM_012635	3	31	0	20	TCTTCAGTCTCTCTTCAATCAGTGTGTC	(((((.((((((.........(((((((&)))))))))))))..)))))	-20.7	0.994381
Candidate_608	NM_001191611	73	107	0	22	TCTCCTTTTTGTTCCCAAAATAAAAGTGTGTATT	(((((.((((((..(...........((((((((&)))))))))..)))))))))))	-19.2	0.999186
Candidate_608	NM_001109232	103	156	1	22	TCTCCACATTTCCAAGGAGCTTGCTGGATTCATAGGATGCTAATTCTGTGTAT	(((((..............((((((...................(((((((((&))))))))))))))).)))))	-21.46	0.999465
Candidate_608	NM_001191971	51	82	1	21	TTCTGTTTGCTTAGTAGACAAAAATGTGTGT	((((.(((((((............(((((((&))))))).))))))).))))	-15.72	0.999451
Candidate_608	NM_001104527	149	197	1	20	TCCTCAATGTTCCAGGACTCAGAGACGGAGTAAGTATTTTTTGTGTGT	(((((..(((............................((((((((((&))))))))))))).)))))	-15.78	0.999088
Candidate_608	NM_147211	540	563	1	22	TCATTTTGCTGCCTAATGTGTGT	((.((((.((((((..(((((((&))))))).)))))).))))))	-21.9	0.996243
Candidate_608	NM_012778	868	911	0	23	TTCCCTCTAGTCTCCCTTGCAGTGTAGATGTGACGTGTGTGTT	((((((((.(((((.....................((((((((&))))))))))))).))))).)))	-21.39	0.998513
Candidate_608	NM_001108630	1103	1142	0	23	TTCTGTTCCCTTTTATAGTTAGTCATGTTGATGTGTATT	((((.((((................((((..((((((((&))))))))..)))))))).))))	-18.29	0.999527
Candidate_608	NM_001014187	169	199	0	21	CTTGTCATAAGCATTCTGTGACAGTGTGTC	(((.((....((.((((......(((((((&)))))))))))))..)).)))	-15.6	0.996389
Candidate_608	NM_001044293	556	576	0	17	TTCTGTAAAGCATGTGTATC	((((((......((((((((&))))))))...))))))	-17.1	0.997662
Candidate_608	NM_001108633	1832	1890	0	21	CTCCTCACAAGAGAAATGATACCCTCTAAAATGTACAACCATGTCAGTTAGGTGTATC	((((((................(((((........................(((((((&))))))))))))...))))))	-20.06	0.999595
Candidate_608	NM_001128192	290	313	1	22	TCTCTAATGAAGCTGCTGTGTGT	(((((..(...(((.((((((((&)))))))).))).)..)))))	-19.8	0.998107
Candidate_608	NM_019272	926	961	1	21	CTCCCTGAAATTGTATGCAAAGTGTCTGTGTGTGT	((((((................(((((.(((((((&))))))).))))))).))))	-20.69	0.999889
Candidate_608	NM_001109407	295	341	0	21	CTCATGACCATCTGTAATTGGATCCAGTGCTCTCTTCTGGTGTGTC	(((...................(((..(((.((((....(((((((&))))))))))))))))).)))	-19.85	0.99441
Candidate_608	NM_001109398	630	667	0	21	CTTTTGCAGCACATTAGAGAGAGTGTGTGTGTGTGTT	(((((.(................(((.(.((((((((&)))))))).).)))).)))))	-14.09	0.999705
Candidate_608	NM_181087	830	883	0	21	CTCTGACCTAGCTCTCCTTTTCAGGGCTAATGTGAGGCAAGAAGATGTGTGTC	((((..(((.((.(((.............................((((((((&)))))))))))))))).))))	-21.25	0.999542
Candidate_608	NM_012671	3474	3536	1	23	TTTTCCTTAATATCTGAATTATACTTAAAGAGTAGTGAGGAATATAAGATACTGTTGTGTAT	((((((((.....(((.......(((.............................(((((((&)))))))))).)))))))))))	-11.45	0.999303
Candidate_608	NM_001173450	392	419	0	22	TCTCCCAGATGCTGATGAATGTGTGTC	((((((...((((......((((((((&))))))))..)))).).)))))	-23.2	0.997407
Candidate_608	NM_153729	108	142	0	21	CTTCGTTAAACCTGCTTCTTTTGAAATGTGTATT	((((......((((((((........((((((((&)))))))))))))))).))))	-21.8	0.998545
Candidate_608	NM_001107876	4153	4195	1	19	CCTTTGCCTTCTTGTCAGTGGTTCACCCCAGAGTATGTGTGT	((((((((((.........................(((((((&)))))))))))))).)))	-17.91	0.994407
Candidate_608	NM_001107876	5007	5079	0	20	TCCTCACTCACGGTCCAGATTTGAGGAGTGGACTTGGCCTTAGGGAAAAGGCCAAGAAAAAGCATGTGTGTC	(((((.((............................(((((.......................((((((((&))))))))))))))))))))	-20.18	0.994945
Candidate_608	NM_057205	494	537	1	22	TTTCTTCATTACTACTCATATAATTGTGACTGTCCATGTGTGT	(((((((......................(((((..(((((((&)))))))..))))))))))))	-19.24	0.997385
Candidate_608	NM_001106612	566	609	1	21	CTTCCCTGCATACTGTGAGCTGGGCATTGTTTCTTTTGTGTGT	(((((((((........................((((((((((&))))))))))))))).))))	-20.55	0.99837
Candidate_608	NM_001107879	1888	1922	1	22	TTTCTAACGCGCAAGCAGTTCTGTTCTTGTGTAT	(((((.............((((((..((((((((&))))))))..)))))))))))	-18.51	0.997825
Candidate_608	NM_001108639	797	835	0	19	CCTTAAATTCTAGGTACAAGGGTTTGATGTTGTGTATT	((((...................(((...(((((((((&)))))))))...)))))))	-12.7	0.999597
Candidate_608	NM_001024332	122	152	0	23	TTCTCATGTGCACTGCTGAAGATGTGTATT	(((((.....(.(((((.....((((((((&))))))))..))))))..)))))	-20.1	0.998327
Candidate_608	NM_001191975	332	358	1	23	TTCTCTACATACGTATATATGTGTGT	((((((.(....((.....(((((((&)))))))...))..).))))))	-14.2	0.99345
Candidate_608	NM_001106614	516	548	0	21	TTCCTAAAGCAGATGCATGGTCAAGGTGTGTC	(((((........(((....((...(((((((&))))))).)).)))..)))))	-15.7	0.999126
Candidate_608	NM_001106615	1501	1522	1	22	TCTCAAATGGCATGTGTGTGT	((((.....((.(.(((((((&))))))).).)).....))))	-17.3	0.999972
Candidate_608	NM_052801	1199	1242	1	21	TTCCTCAGCAGAGAAAAATGAGAGAAGCTTGGGCATTGTGTGT	((((((.........................(.(.((((((((&)))))))).).)..))))))	-16.13	0.999671
Candidate_608	NM_001024275	297	318	0	20	TCAGCCTTGTTCCTGTGTATT	((..((.(((..(((((((((&)))))))))..)))))..))	-20.7	0.991451
Candidate_608	NM_001033883	4090	4152	0	22	TCTCCTTCACAGGGAGGATAAAGAGACTGGGTAGAAACTGGAGGGAGATGAATTTGTGTATC	((((((((......................((....................((((((((((&)))))))))).)).))))))))	-20.2	0.999661
Candidate_608	NM_001033882	1219	1281	1	22	TCATCCTCAAAAGCAGGTGTTTGAGAGTGAACGAGCTGTAGAATTGTTAGTGATGTGTGTGT	((.(((((...........................((((..............(.(((((((&))))))).).)))))))))))	-14.98	0.999903
Candidate_608	NM_001033882	1595	1657	0	22	TCTCCTTCACAGGGAGGATAAAGAGACTGGGTAGAAACTGGAGGGAGATGAATTTGTGTATC	((((((((......................((....................((((((((((&)))))))))).)).))))))))	-20.2	0.99954
Candidate_608	NM_001107883	1030	1097	1	22	TCGTCTCGACTGCAGTGAGAAAAGGACCATGAATGCTGTGGGAAACGAGAATGCAGTGACTGTGTGT	((..(((..........................((((......................((((((((&)))))))).)))).)))..))	-13.83	0.999917
Candidate_608	NM_001044280	212	249	0	19	CCACCTATGTCCAGCAATAGAATTGGCCTTGTGTATT	((.(((...................((((((((((((&)))))))).))))))).))	-18.1	0.999766
Candidate_608	NM_207617	2391	2430	0	19	CCTTACTGGTCAGGTGAACTTAGAGTCCCTGTGTGTGTT	((((.(((...................(((.((((((((&)))))))).))))))))))	-18.8	0.999662
Candidate_608	NM_001107890	2086	2118	1	22	TCCCAAACTGCCTTTTTGTTTTAGCTGTGTAT	((((...((((((...........((((((((&))))))))))))))..)).))	-21.6	0.997051
Candidate_608	NM_001191863	1107	1155	0	21	CTTGTCCGATGATATAAAAACACTATCACTAGGCTGGCCTTGTGTGTC	(((.(((.............................((((((((((((&)))))))).)))).))).)))	-23.31	0.999745
Candidate_608	NM_001109354	414	433	0	19	CTTCCAGTCATGGTGTATC	(((((.(((...(((((((&)))))))...))).)))))	-20.6	0.991313
Candidate_608	NM_001109253	676	713	1	19	CCCCTGTGCTGCTCTACACACAGACAATTTTGTGTGT	(((((((....................((((((((((&))))))))))))))).))	-17.75	0.998586
Candidate_608	NM_133306	1210	1248	1	19	CGTCCTTGAGAAGATGAGACATTGGCAGCTTTGTGTGT	(.((((..................((..((((((((((&)))))))))))))))).)	-16.46	0.998586
Candidate_608	NM_133306	2333	2379	1	22	TCTCTTCAGGCCCTATAGCAATCTTTATTGATATGTAACTGTGTAT	(((((((..(((..........................((((((((&)))))))).)))..)))))))	-23.03	0.996147
Candidate_608	NM_001024983	209	229	0	19	CATGATGAGATCTGTGTATC	(....((...((((((((((&))))))))))..))....)	-16.7	0.999791
Candidate_608	NM_053923	0	45	0	19	CCAATGCCATGAATGTATGCATTATTGATTAAGTACTTGTGTGTT	((..((((............................(((((((((&))))))))).))))...))	-12.35	0.999858
Candidate_608	NM_030838	92	135	0	22	TCTCAGATGCACTCTGGCATTCAGGTGCATCAAGTTGTGTGTC	((((...(((.(((.....................((((((((&))))))))))))))....))))	-20.39	0.999542
Candidate_608	NM_001134581	376	388	0	12	CTTCTGTGTATT	((((((((((((&))))))))))))	-15.9	0.995904
Candidate_608	NM_001109255	101	125	0	21	CTTTTCATTCTCTAAATGTGTATT	((((((..((((....((((((((&))))))))))))...))))))	-16.1	0.999225
Candidate_608	NM_031046	1347	1366	1	20	TCAAATCCTGGGTGTGTAT	((...(((((..(((((((&)))))))....))))).))	-15.4	0.999117
Candidate_608	NM_133593	1052	1094	0	21	CTTCTCCAAACTGTCAAATGTGGAGGAAGCACTTAGTGTGTC	(((((((.....................((.(((.(((((((&))))))).))))).)))))))	-21.35	0.999126
Candidate_608	NM_001107248	894	948	0	22	TCTTCCTCTATGTGCTTCTTAAACAAGACTTTAAAGATCATAGGTGTGTGTGTC	((.((((((...((((((............................((((((((&))))))))))))))))))))))	-23.88	0.997051
Candidate_608	NM_001108865	420	453	0	19	TCTTCTGTCCTTGCAGTAGCAGACATGTGTATT	(((((((.((((.............((((((((&)))))))))))))))))))	-19.01	0.997051
Candidate_608	NM_134459	224	248	1	22	TTTCATATGCGTGCTTGTGTGTGT	((((.....(.(((((.(((((((&))))))).))))).)..))))	-20.4	0.999368
Candidate_608	NM_139114	1167	1194	1	23	TTCTCAGCAAAACAAGTCACTGTGTGT	(((((..(.......(((.((((((((&)))))))).)))..)..)))))	-17.7	0.999258
Candidate_608	NM_001109098	318	352	0	18	TTTCTGTGTCTATGTTTATGCAGGATTGTGTATT	(((((((.((................((((((((&)))))))))).)))))))	-15.99	0.999867
Candidate_608	NM_023974	284	305	1	22	TCTCTAGTATGTAATGTGTGT	(((((....(((..(((((((&)))))))...)))...)))))	-17.1	0.999451
Candidate_608	NM_023974	459	495	1	23	TTCTCTACTGTTTTCACTTGATACAACAATGTGTGT	((((((.(((((((...............(((((((&))))))))))))))..))))))	-18.16	0.999648
Candidate_608	NM_001025129	1738	1782	0	22	TCTTAAGTATCTGCTGGTGAGGTATTATGCTGAAGATGTGTATT	((((.....((((((.....................((((((((&))))))))..))))))..))))	-15.7	0.999811
Candidate_608	NM_053907	230	253	1	22	TCTATTCCATAATAAATGTGTGT	(((.((((........(((((((&)))))))......)))).)))	-13.64	0.999986
Candidate_608	NM_001134757	284	333	1	22	TCTGCTCTCTGCTGCTCACTTTTAAATACATGTATATATATATGTGTAT	(((.(((.((((..(((.........................(((((((&))))))))))))))))).)))	-20.51	0.999945
Candidate_608	NM_001134756	284	333	1	22	TCTGCTCTCTGCTGCTCACTTTTAAATACATGTATATATATATGTGTAT	(((.(((.((((..(((.........................(((((((&))))))))))))))))).)))	-20.51	0.999945
Candidate_608	NM_001106029	418	444	0	21	CTTCTGGTGAACTGAAAGTGTGTATC	(((((......(((....((((((((&))))))))....))).)))))	-16.8	0.997051
Candidate_608	NM_001107254	546	588	0	23	TTCCCTCCAGCAAACTTTCAGATAAACTTTGATTTGTGTATT	((((((((.((.....................((((((((((&)))))))))).)).))))).)))	-21.35	0.998759
Candidate_608	NM_001107255	46	86	0	19	CTTCTAGCCTTTAGGGACCGTATGTTATGTCCTGTGTGTT	(((((.((((.....................(((((((((&))))))))))))).)))))	-20.19	0.999171
Candidate_608	NM_001100566	547	593	0	21	CTCATACGGAGTCAATATGTAGTTTAAGAGACAATCAGTGTGTGTC	(((...(.(..((.........................((((((((&))))))))))..).)...)))	-12.11	0.999807
Candidate_608	NM_001108374	531	570	0	22	TCTCAGCCTATTAGAATTATATGCAAGTCTGTGTGTATC	((((..(((.................((((.((((((((&)))))))).)))))))..))))	-24.62	0.997051
Candidate_608	NM_001107260	219	241	1	21	CTCCAGATTTGTTATTGTGTGT	((((...(((((..((((((((&))))))))..))))).))))	-18.8	0.995323
Candidate_608	NM_001107263	16	37	1	19	CTTTTGGTCATCACTGTGTGT	((((..(((....((((((((&)))))))).)))..))))	-15.9	0.997051
Candidate_608	NM_001106036	840	876	0	21	CTCTTTATCCCTGCTTCAGGTAACCGTTTGTGTGTT	(((((....((((((((...........((((((((&)))))))))))))))))))))	-23	0.995434
Candidate_608	NM_001012041	302	349	1	20	TCCTCCCAATCCCTAACTCTAAACCTAAGCTGTATGTATGTGTGTAT	((((((............................(((.(.(((((((&))))))).).)))))))))	-18.38	0.999938
Candidate_608	NM_001107266	40	57	1	18	CTCTTGTGTGTGTGTGT	(((((((.(.(((((((&))))))).).)))))))	-21.9	0.99902
Candidate_608	NM_001106042	1873	1903	0	22	TTTCCTCAGCAGGTGTGTTTTCTGTGTATC	(((((((.((.........(((((((((((&)))))))))))))..)))))))	-24.7	0.991596
Candidate_608	NM_001106042	2040	2056	1	13	GCATCTATCTGTGTAT	((.....(((((((((&))))))))).))	-14.6	0.999351
Candidate_608	NM_001106042	4102	4124	1	22	TCTCTGTCCTGTAGATGTGTAT	(((((.((((((...(((((((&)))))))...)))))))))))	-25	0.997244
Candidate_608	NM_001106042	4605	4627	1	22	TCTGTGTCCTGTAGATGTGTAT	(((.(.((((((...(((((((&)))))))...)))))).))))	-21.6	0.997967
Candidate_608	NM_001107267	1161	1190	1	19	CTTTTTTTCTTAGACATATAGGTGTGTAT	((((((.((((...........(((((((&))))))))))).))))))	-11.4	0.999521
Candidate_608	NM_001107268	268	289	1	21	CTCAGTTCTTGGAGTGTGTAT	(((...(((((...(((((((&)))))))....))))).)))	-15.1	0.999368
Candidate_608	NM_019238	1755	1772	1	21	TTCCTTCTGATGTGTAT	(((((((((.(((((((&)))))))....)))))))))	-21.7	0.994152
Candidate_608	NM_020097	312	365	1	22	TCTGCCATCCAAGGCTTATTTATATGTGCGTATATGTACACACATATGTGTAT	(((.((.(((...((((.............................(((((((&))))))).)))).))))))))	-17.11	0.999938
Candidate_608	NM_001107271	1103	1128	1	19	CCTGTGAACCTAAGAGACTGTGTGT	(((.(...(((......((((((((&)))))))))))..).)))	-15.6	0.999542
Candidate_608	NM_001025142	1963	1986	0	22	TTTTCTCATGTTTGCTGTGTATC	(((((((.(((((.(((((((((&)))))))))))))).)))))))	-25.4	0.996732
Candidate_608	NM_001108383	475	519	1	22	TTTCTTAAAATGAAACCTGAATTGAATGAGGAAATGTTGTGTGT	((((((.........((((.................((((((((&))))))))...))))))))))	-12.95	0.99989
Candidate_608	NM_001108383	2088	2141	1	22	TCTCCAGAATGATCGTAGAATCTGTCAGTAGCTTTACACCGAAAACTGTGTGT	(((((...............((((((...................((((((((&)))))))).)))))).)))))	-17.04	0.999811
Candidate_608	NM_001108871	597	641	0	23	TTCTCACATTTTGAGACACAGTTGGAGGAAAGCTCGTGTGTATC	(((((...(((((...................(((.((((((((&))))))))))).))))).)))))	-19.45	0.997051
Candidate_608	NM_001107275	2131	2157	1	20	TCTGAGGGTTTGGCTCCAATGTGTAT	(((.....((((.(((...(((((((&)))))))))).)))).)))	-15.4	0.998273
Candidate_608	NM_001107276	1239	1260	0	21	CTCTTCAAATTTGTGTGTATC	((((((...(((.((((((((&)))))))).)))...))))))	-21.4	0.996404
Candidate_608	NM_001170474	1209	1249	1	18	CTCCTGTGTGTGTGAGAGCTATGAATTTGACTCTGTGTGT	(((((((.......................((((((((((&)))))))))))))))))	-24.1	0.998957
Candidate_608	NM_001109912	608	628	1	19	CTTGTTGTATATTTGTGTAT	(((.((((...(((((((((&))))))))).)))).)))	-17.1	0.998144
Candidate_608	NM_013043	608	628	1	19	CTTGTTGTATATTTGTGTAT	(((.((((...(((((((((&))))))))).)))).)))	-17.1	0.998144
Candidate_608	NM_001191688	17	60	0	19	CCTAATAACTTTAATCTAAATAGACATGCTAATACTGTGTGTT	(((.......................((((....(((((((((&))))))))).))))..)))	-15.41	0.999857
Candidate_608	NM_001191688	1059	1082	0	22	TTTCAATTGGGCAAATGTGTGTC	((((......((...((((((((&))))))))...)).....))))	-17.3	0.999705
Candidate_608	NM_001107285	252	290	0	18	CTCAGAAGTGACTTTTAATAAGAAGGCTTCGGTGTATC	(((......................(((((.(((((((&))))))).)))))..)))	-18.55	0.999595
Candidate_608	NM_001108391	469	488	1	15	CTGCCAATACAATGTGTGT	(((((.......(((((((&)))))))..)))))	-15.7	0.999981
Candidate_608	NM_022194	1153	1203	1	22	TTTCCTCTGCCAGACTATGAGCTCTGGAGAGCAGGGAGCATTGTGTGTGT	(((((((((((..............................(.(((((((&))))))).)))))).))))))	-21.01	0.994391
Candidate_608	NM_001134881	1243	1264	1	21	CGCATGCGTGCGTGTGTGTGT	(.(...(.(((.(.(((((((&))))))).).))).)..).)	-16.7	0.994083
Candidate_608	NM_001143750	505	547	1	21	CTCCGGGTTCCTGATGTCCTCAACTATTTATCACGTGTGTGT	((((....(((((....((((..............(((((((&))))))))))))))))))))	-20.83	0.998273
Candidate_608	NM_001168549	1295	1319	0	22	TCTTCTCCTTTGTGACTGTGTATC	((((((((..(((..(((((((((&)))))))))..)))))))))))	-27.6	0.993389
Candidate_608	NM_057190	381	425	0	21	CTCTGCTACTAGTTACAGTGTAGACAACTGGCCCAGTGTGTGTT	((((.......................((.(((...((((((((&))))))))..)))))..))))	-15.11	0.999603
Candidate_608	NM_001107824	332	373	0	21	CTCCTGGCAAGCTTGCCAGATTAAGCAGCCACATGTGTATT	(((((......((((((................((((((((&))))))))..)))))))))))	-20.47	0.999706
Candidate_608	NM_021583	132	161	0	22	TCTCTGAGCCTAATGTGCAAATGTGTGTC	(((((...((.....(((...((((((((&))))))))...))))).)))))	-22.7	0.995434
Candidate_608	NM_021583	653	686	1	22	TCTACTCCTGTGAAAAATCTCACCTATGTGTGT	(((.((((((............(((.(((((((&))))))).))))))))).)))	-22.1	0.999285
Candidate_608	NM_001106570	719	739	1	19	CCATCCCAAACACTGTGTAT	((.(((....(.((((((((&)))))))).)...)))))	-16.3	0.995434
Candidate_608	NM_001107838	875	906	1	22	TCTCAGCCATTGCTCTCTCACAGTTGTGTGT	((((..((..(((.(((.......(((((((&)))))))))))))))..))))	-19.91	0.998273
Candidate_608	NM_001008354	2645	2663	1	21	TTTCTCTCCTGTGTGTAT	((((((((((.(((((((&))))))).)))..)))))))	-20.6	0.999054
Candidate_608	NM_001164073	66	98	1	16	CTTGCTTGTAAGCTAAATTTAAGGTTGTGTAT	(((((((.................((((((((&)))))))))))))))	-13.82	0.999943
Candidate_608	NM_145788	66	98	1	16	CTTGCTTGTAAGCTAAATTTAAGGTTGTGTAT	(((((((.................((((((((&)))))))))))))))	-13.82	0.999943
Candidate_608	NM_001015032	648	690	0	22	TCTTCCCCAAATGGCTTTTCTGAAGTGACTACACTGTGTGTT	(((((.((.....((((................(((((((((&))))))))))))).)).)))))	-17.99	0.993973
Candidate_608	NM_030827	1295	1327	0	18	CTGCTGCTGGAAATTTCTAATAAATGTGTATT	((.(((((................((((((((&))))))))..))))).))	-16.77	0.999975
Candidate_608	NM_031793	1225	1247	0	20	TCCATTCAGAATTTTGTGTGTT	(((.(((....(((((((((((&)))))))))))...))))))	-15.9	0.991818
Candidate_608	NM_057192	1531	1561	0	22	TCTTTTAAAGCACATGGCCACATGTGTATC	((((((..........(((...((((((((&))))))))..)))...))))))	-18.42	0.997051
Candidate_608	NM_001105886	1084	1106	1	23	TTTTTGTAGATGCAATGTGTGT	(((((.(...(((..(((((((&)))))))...)))..).)))))	-15	0.999595
Candidate_608	NM_001107094	366	408	1	21	CTTTTCCATGTTTTTCCTAACATAAAAGTTCTCTCTGTGTGT	(((((((.(((.....................((((((((((&))))))))))))))))))))	-22.59	0.994836
Candidate_608	NM_153306	198	226	1	22	TTTCCTAGAACAAAATGTTGCTGTGTAT	((((((.........(((..((((((((&))))))))..)))..))))))	-19.9	0.998927
Candidate_608	NM_001013077	304	324	0	19	CAGCTTGGTCAGTGTGTATT	(..(((.(((..((((((((&))))))))..))))))..)	-14.4	0.996379
Candidate_608	NM_001107736	1197	1251	0	21	CTCTTTTAGAGGGCCTATATCTGCAATCTGTAAATGGTAAAATGTCTGTGTATT	(((((((.....(((.............................((((((((((&))))))))))))).)))))))	-19.15	0.999736
Candidate_608	NM_001047857	38	94	1	21	CTCTTCCCACTGTGCTGCGGATCTTTATAGCCTTTACAATACGGACTTCTGTGTAT	(((((((......................(((...............(((((((((&)))))))))))).)))))))	-20.76	0.99928
Candidate_608	NM_031349	1185	1230	1	23	TTTTTGTCAATATGGGTATATATAAATATATATGCATGTGTGTGT	(((((.((........................(((.(.(((((((&))))))).).))).)).)))))	-13.91	0.999169
Candidate_608	NM_001025421	161	182	0	19	CCTTTGATGCTGATGTGTATT	((((...((((..((((((((&))))))))..)))).))))	-20.2	0.997051
Candidate_608	NM_001039196	70	98	1	21	CTCCAATTTGTTCTGTGACTATGTGTGT	((((......((((((..((.(((((((&))))))).))))))))))))	-18.6	0.998436
Candidate_608	NM_001106490	85	105	1	23	TTCTGCTGCTGCATGTGTAT	((((.((.((((.(((((((&)))))))...)))).)).))))	-23.1	0.995732
Candidate_608	NM_001009966	340	358	0	19	CTTCTTGTAGTGTGTATT	((((((((..((((((((&))))))))...))))))))	-19.8	0.99769
Candidate_608	NM_001080150	705	748	1	22	TCTTTCTCCAGTTTCAGGAACTGACCACTTTTCTGTTGTGTAT	((.((((((.(((((.....................(((((((&)))))))))))).))))))))	-17.89	0.999285
Candidate_608	NM_001080150	790	818	0	22	TTTCACTTGAATTTGTAAAATGTGTATT	((((.(((....((((....((((((((&))))))))...)))))))))))	-14.9	0.999669
Candidate_608	NM_031534	1176	1196	0	19	TGTCAACCTTACAGTGTATC	(.((..((((...(((((((&))))))).))))...)).)	-14.4	0.996389
Candidate_608	NM_001025042	1059	1125	0	20	TTCTTCTGATGGAAAAATCTTAAATTTTTCCCTTTTTTTTCATAGACTCTATTGGAAATGTGTATT	((((((((......................((((........................((((((((&))))))))))))))))))))	-14.99	0.999968
Candidate_608	NM_019282	2853	2890	0	21	TTCCTCGCCATATTGAATATCATCTACATTGTGTATT	(((((((((...................(((((((((&))))))))).)))..))))))	-16.75	0.999702
Candidate_608	NM_001107758	346	369	0	23	TTGTTTTCCACACTATGTGTGTT	((.((((((...((.((((((((&)))))))).))...)))))).))	-16.9	0.99883
Candidate_608	NM_019211	1053	1075	1	19	CCTATGTGTAGAATATGTGTAT	(((.(.(((......(((((((&)))))))...))).))))	-13.9	0.999986
Candidate_608	NM_001170594	350	397	1	23	TTTTCCCCTAAAGTAGCTTATTGATAGAACACTTATCTTGTGTGTAT	(((((((((...........................(((.(((((((&))))))).))).))).))))))	-16.49	0.997385
Candidate_608	NM_001107760	992	1011	1	17	TTTTGTATATAATGTGTAT	((((((......(((((((&)))))))...))))))	-11.4	0.999996
Candidate_608	NM_001107766	37	67	0	22	TCTTCCTTCTAGACCTGATGCATGTGTGTC	((.(((((((.(.(((......((((((((&)))))))).)))))))))))))	-22.4	0.991289
Candidate_608	NM_001109652	6	53	1	21	CTTACATCTGGGCACTTATTTTTTTTTATAAATAGTATGATGTGTAT	(((...(((..((.(((.......................(((((((&)))))))))))).))).)))	-13.4	0.99999
Candidate_608	NM_153739	281	300	1	19	CAACCTGTCAAGTGTGTGT	(..((((((...(((((((&)))))))..))))))..)	-17.6	0.998631
Candidate_608	NM_001107768	560	582	1	21	CTGTTTAGAGGTGTGTGTGTGT	((.(((....((.(.(((((((&))))))).).))..))).))	-15.3	0.998273
Candidate_608	NM_001168529	25	56	0	21	CTTGTTAGCCTAGAACTCAAGTGTGTGTATT	(((.((.((((............((((((((&)))))))).))))..)).)))	-14.82	0.999705
Candidate_608	NM_001014182	1043	1064	0	22	TTTTCTCCATGTGTGTGTGTT	((((((((.(((.((((((((&))))))))...)))))))))))	-20.1	0.997613
Candidate_608	NM_001107774	495	517	0	22	TTTCCTAAATAAATGGTGTGTC	((((((.........(((((((&))))))).........))))))	-16.97	0.999939
Candidate_608	NM_001037096	186	243	1	21	CTCCTCTTGGTTTCATTCTGAAAGACCTTCATCCTAAGGAGGACCCACAATGTGTAT	(((((((((................((((.....................(((((((&))))))))))))))))))))	-20.48	0.999171
Candidate_608	NM_001107779	168	209	0	18	CTCTGATGGGCAGTAATGGATTGATACAGCAGTTGTGTATC	((((........................((..(((((((((&)))))))))..)).))))	-17.51	0.999042
Candidate_608	NM_001106515	38	80	1	22	TCCCTTCCTGAATGAATAGGATCCATGGCTTTCCCTGTGTGT	((.(((((((......................((((((((((&)))))))).))))))))).))	-21.94	0.999754
Candidate_608	NM_001100529	3124	3162	0	20	TCTTTGTGCCAACAAGAATTCTCCCAGTGTTGTGTATC	(((((.((((...................(((((((((&))))))))).)))).)))))	-21.45	0.999305
Candidate_608	NM_001077641	965	979	0	14	TGTACATGTGTGTT	(((...((((((((&))))))))...)))	-11.7	0.999797
Candidate_608	NM_001107781	66	94	0	19	CCACAAAACATGCAAAGACCTGTGTATT	((.(......(((......(((((((((&)))))))))..))).).))	-13.3	0.999577
Candidate_608	NM_001107784	3257	3270	1	14	TGTGTGTGTGTAT	(((.(.(((((((&))))))).).)))	-13.4	0.999978
Candidate_608	NM_001106520	241	258	1	19	CATGTGTGCATGTGTGT	(...(.(((.(((((((&)))))))...))).)..)	-13	0.999924
Candidate_608	NM_001108594	76	119	0	22	TCCCTGCTGAGAAACACCAAAGGACCATTCCATTTTGTGTATT	(((((.(((.......................(((((((((((&))))))))))).))).))).))	-19.05	0.998949
Candidate_608	NM_001107786	280	316	1	21	CTTAGCCAGCTTCGAGGTTGGCTTACACATGTGTAT	(((..((.(((((................(((((((&)))))))))))).))..)))	-17.39	0.999827
Candidate_608	NM_001108596	111	131	1	21	TTTCTTTTAACTGTGTGTAT	((((((((..((.(((((((&))))))).))..))))))))	-18.4	0.998561
Candidate_608	NM_012743	561	599	0	22	TTTCTGCGTGCTTTATTTATGGCTTATAAATGTGTGTT	(((((.(.((((((................((((((((&)))))))))))))).).)))))	-17.69	0.999066
Candidate_608	NM_001025020	403	436	1	21	CTAGCTTGTGGCCCGCTTAAATTCTCTGTGTGT	((..(((((..............((((((((((&)))))))))))))))...))	-18.53	0.99837
Candidate_608	NM_001109546	1015	1059	0	22	TTTCCTTTCCCATTTATTTATTATTTAAAAAATAAATGTGTGTT	((((((((.((.........................((((((((&))))))))..))..))))))))	-14.63	0.999985
Candidate_608	NM_001033671	382	424	1	21	CTCTTCCCCCAGAGACTAGATTGCCTTGGTTTTGATGTGTGT	(((((((..............((((((........(((((((&))))))))))))))))))))	-22.53	0.998273
Candidate_608	NM_001033670	382	424	1	21	CTCTTCCCCCAGAGACTAGATTGCCTTGGTTTTGATGTGTGT	(((((((..............((((((........(((((((&))))))))))))))))))))	-22.53	0.998273
Candidate_608	NM_001106529	340	390	1	22	TCCCTCCTTGTTAAACAATATGGAGTCGAGGCCTCCTTAGGACTGTGTGT	((((((((......................(((((........(((((((&)))))))))))))))))).))	-22.74	0.999902
Candidate_608	NM_001100778	1035	1106	0	22	TTTCCTTTCAATTTGTAACCCCTTGAGAAGAGGAAAACTGACCAAGTGATGGGTAGGAGATTATGTGTGTT	(((((((..............................(((.((....................((((((((&))))))))..))))))))))))	-14.56	0.999947
Candidate_608	NM_172090	1016	1037	0	19	CCTGACTGTGATTGGTGTATC	(((..((((..((.(((((((&))))))).)).)))).)))	-18	0.991313
Candidate_608	NM_133582	172	221	0	21	CTCCCATTGTAGAGTCCTGTAGTCGTGGGTGGTCTTATGGTTGTGTGTT	((((..........((((((....................(((((((((&)))))))))..))))))))))	-18.95	0.999171
Candidate_608	NM_001108600	1156	1176	0	21	TTTGTTCTTCTGTGTGTGTC	(((.(((((((.((((((((&)))))))).))).)))).)))	-20.2	0.992685
Candidate_608	NM_134463	935	968	1	19	CCTCTTGGTAGCTGGATTTTTATTTCTGTGTAT	(((((((...............(((((((((((&))))))))))))))))))	-21.46	0.993286
Candidate_608	NM_001107799	3519	3542	0	21	CTTTTAAAAGGTGTGTGTGTATC	(((((.....((.(.((((((((&)))))))).).))...)))))	-18.1	0.999634
Candidate_608	NM_001106537	3136	3166	0	23	TTTTCAGTTACCTGGGGTCCTATGTGTGTT	(((((.....((((....(((.((((((((&)))))))).)))))))..)))))	-17.7	0.995323
Candidate_608	NM_001008312	411	456	1	21	CTCCTTCAGAGGTCCTGGTTCTTGGCAAGGAATTACTATGTGTGT	((((........(((((.(((.................(((((((&)))))))))).)))))))))	-19.42	0.999827
Candidate_608	NM_001106538	332	384	1	22	TCTCCCGAGCCCTGAACCCACCTTCAGACAATCCTCCCTCAAAAATGTGTAT	(((((..........................((((.((((.....(((((((&))))))))))).)))))))))	-21.66	0.991282
Candidate_608	NM_001108963	1842	1865	0	22	TCTTACCTTCTGGAATGTGTGTC	(((..(((((((...((((((((&))))))))....))))))))))	-22.4	0.995323
Candidate_608	NM_198780	294	316	1	21	CTTGAGCTGTATATATGTGTGT	(((...((((.....(((((((&)))))))...))))...)))	-14	0.999889
Candidate_608	NM_001107807	615	636	0	19	CCAACTCTGAAAGTGTGTATT	((...((((....((((((((&))))))))....)))).))	-13.4	0.999766
Candidate_608	NM_001108966	2195	2222	0	21	CTCTTTAATTAACTGCCGGTGTGTATT	((((((......(((((..((((((((&))))))))..)))))))))))	-23.9	0.992727
Candidate_608	NM_130735	2	46	1	20	TCTGGCTGCTGTCAACACACTTTATCTGATTAGTTTTTGTGTAT	(((..(((((.........................(((((((((&))))))))))))))..)))	-16.61	0.999181
Candidate_608	NM_001024316	3	30	0	21	CTCAGGAAACTGTTACCACAGTGTATC	(((......((((..(....(((((((&))))))).)..))))...)))	-15.6	0.999504
Candidate_608	NM_001108967	1922	1960	1	21	CTCCTCATATCTCAATAAAAATAAAGGAAGCTGTGTAT	((((((...((((..................(((((((&)))))))))))...))))))	-19.56	0.999988
Candidate_608	NM_001024756	825	858	0	20	TGCTGCTGCCGACTGTAAATTTCACTGTGTGTC	(.((.(((((..............(((((((((&))))))))).))))).)).)	-23.36	0.998666
Candidate_608	NM_133322	1432	1459	0	21	TTCTTCCACCCTTTTGAAATGTGTGTT	(((((((..((((......((((((((&))))))))))))..)))))))	-19.2	0.998163
Candidate_608	NM_022287	1158	1198	0	22	TCACCTGACTACCTAGACCCTTGAGGATGAACTGTGTATC	((.(((..((.(((.................(((((((((&)))))))))))).)).))).))	-19.42	0.996331
Candidate_608	NM_001108352	477	493	1	13	GCCTAATAATGTGTGT	((((.....(((((((&))))))).))))	-15	0.999923
Candidate_608	NM_012587	354	398	1	21	CTCCTAACGAGAGATTTATTAACAACACTGTATACGATGTGTGT	(((((......................((((......(((((((&)))))))...)))).)))))	-17.7	0.99992
Candidate_608	NM_001170551	383	406	1	21	CTTCTTTGCAAGCAGCTGTGTAT	(((((((....((..((((((((&))))))))..)).)))))))	-21.2	0.998327
Candidate_608	NM_001170551	940	974	0	21	CTTCTCTGCATAGAACATAACAAGTGTGTGTATT	(((((((((...............(.((((((((&)))))))).).)))).)))))	-17.09	0.997051
Candidate_608	NM_001108355	2508	2558	0	22	TCTCTCTGCTTCCAAATGCACTCTTTCAAACCATCATTATCCTGTGTATT	((((((((((((..............................((((((((&)))))))))))))))..)))))	-20.11	0.999926
Candidate_608	NM_001044296	220	249	1	19	CTTCAGGCATACCTGGAAAATATGTGTAT	((((..((..............(((((((&)))))))...))..))))	-13.13	0.999949
Candidate_608	NM_133423	17	56	1	19	CTGACTGAAGATAAAAAATATTGTATTTTTTTTGTGTGT	((..(((.....................(((((((((((&))))))))))))))..))	-13.09	0.999926
Candidate_608	NM_001025115	329	362	0	22	TCTCCTAAAGCCTTACTAGGTTTCCAGTGTATC	((((((...(((((............(((((((&))))))).)))))...))))))	-23.32	0.996389
Candidate_608	NM_001017498	650	672	1	21	CTCCATGTATGTGTGTGTGTGT	((((.....(((.(.(((((((&))))))).).)))...))))	-19.4	0.998273
Candidate_608	NM_080910	163	189	0	21	TTCAAGGCCAGCCTGAATTGTGTATT	(((....((.((((...(((((((((&))))))))))))).))..)))	-18.6	0.991451
Candidate_608	NM_057198	1449	1475	1	19	CCTCCTGTGTTACATGCATTGTGTGT	((((((((.((........(((((((&))))))))).))))))))	-22.9	0.996631
Candidate_608	NM_001191596	1264	1288	0	23	TTCCCCTTTTGTTATATGTGTATT	(((.(((((((((...((((((((&))))))))..))))))))).)))	-20.8	0.995563
Candidate_608	NM_001191596	3107	3132	0	22	TCAACTTTGTATATTCATGTGTATT	((..((((.....(((.((((((((&)))))))))))...))))..))	-14.4	0.999658
Candidate_608	NM_001191596	3310	3349	1	21	CTCCTATTTCTGTAACCAAAATAGTTACTGTATGTGTGT	(((((......................((((.(((((((&)))))))...)))).)))))	-18.9	0.999988
Candidate_608	NM_001108359	230	252	1	20	TCCTCACTGTGATTATGTGTAT	(((((.((((.....(((((((&)))))))...)))))))))	-20.8	0.999368
Candidate_608	NM_001107214	1144	1167	1	21	CTCTTTAAATGGCATATGTGTGT	((((((.....((...(((((((&)))))))...))..))))))	-18	0.999451
Candidate_608	NM_001107214	1970	2018	0	22	TTTCCTAAAGAGAAAAATTGCCTTTTTACTAGAAAGCCTTTGTGTATT	((((((..............(((............(((((((((((((&))))))))))))))))))))))	-23.33	0.995494
Candidate_608	NM_012956	102	137	0	21	TTCCGCCTTCCAGTTGGTTTTCGATCTTGTGTGTC	((((.(((.((.............((.((((((((&)))))))))))).))).))))	-20.61	0.995434
Candidate_608	NM_001100172	178	194	0	16	CCAACAAGTGTGTATC	((..(...((((((((&))))))))...)..))	-13.2	0.999685
Candidate_608	NM_001025138	298	355	0	23	TTTTCCTACACAAATGATGTTTCTGTTTGGCAGGTTACTTAAGTGGGCCTGTGTATT	(((((((..............(((((((....................(((((((((&)))))))))))))))))))))))	-17.08	0.996941
Candidate_608	NM_001105742	387	434	0	21	TTCCTCAAAAGAATGTCAAAGTAAATGTATTAGAAATACAGTGTATC	((((((.......((((.......................(((((((&)))))))...)))).))))))	-15.17	0.999881
Candidate_608	NM_022632	1023	1084	0	19	CCTCCTTCAGGACACTTGCAGAACGCTTGCAAAGTCTCAGAGTAGAAACAGCAAGTGTATC	((((((...........................(((((................(((((((&))))))).)))))))))))	-18.45	0.999372
Candidate_608	NM_021751	387	424	1	21	CTCAAACCAGTTTACAGAAACGATGTATTTTGTGTAT	(((...((...............(((.((((((((((&)))))))))))))))..)))	-13.66	0.999482
Candidate_608	NM_001110137	387	424	1	21	CTCAAACCAGTTTACAGAAACGATGTATTTTGTGTAT	(((...((...............(((.((((((((((&)))))))))))))))..)))	-13.66	0.999482
Candidate_608	NM_001191551	997	1057	0	21	CTTCTTCTGCCTTCAACAAAGTACATATGATAAATGCCATAAGCAAATGGCAGGTGTGTC	((((((((((((...........(.............................(((((((&))))))).)))))))))))))	-22.01	0.994698
Candidate_608	NM_001106012	286	310	0	18	CTCTCTGTTTTTACGATGTGTGTT	(((.(((((((.....((((((((&))))))))))))))))))	-18	0.995732
Candidate_608	NM_013052	640	672	0	23	TTCTTGTGTACCCTGACAGCATCATGTGTGTC	(((((.(....((((.(....((.((((((((&)))))))))).)))))).)))))	-19.7	0.992764
Candidate_608	NM_001107230	312	334	1	19	CCTTATGTACAGAACTGTGTAT	((((.(((......((((((((&))))))))..))).))))	-16.7	0.997051
Candidate_608	NM_024135	1282	1314	1	21	CTTTACTTGCTGTGTAGACTGTACTTGTGTGT	(((..((((((.............((((((((&)))))))).))))))..)))	-16.94	0.999811
Candidate_608	NM_001006960	197	245	1	21	CTAGCCTGTCTTTTGAAATCTTTTTTTAAAAGTATTTATTTTGTGTGT	((..((((((((.............................(((((((&)))))))))))))))...))	-17.95	0.999958
Candidate_608	NM_001107235	190	270	0	23	TTCTCCCACAGGAGAGCTTCATAATACCAAGTAATGTTTGGCTAATAGAGTATGGTTACTACCATTCATCATTGTGTATC	((((((..(.............................((.((............................(((((((((&))))))))))).)))..))))))	-15.83	0.999536
Candidate_608	NM_001017501	391	435	1	22	TCTCGACTGCTGTGAACTACTCTGACTTGTTATAACCTGTGTGT	((((..(((((.........................((((((((&)))))))).)))))...))))	-19.47	0.999744
Candidate_608	NM_001109093	2018	2056	0	21	CTCTTCTGCCTCTACAGTAGACAGCTAAGATGTGTATC	((((((((((((..................((((((((&))))))))))))))).)))))	-27.26	0.995434
Candidate_608	NM_001014232	705	749	1	21	CGCCCCTGCACACCCTTTCACTTGAACTTTGTACAACTGTGTAT	(.(((((((...........................((((((((&))))))))..))))).)).)	-19.15	0.999789
Candidate_608	NM_001106021	1640	1671	1	21	CTCCATTCTGGGTTTCAGAGATGGTGTGTGT	((((..(((..(((((........(((((((&)))))))))))).)))))))	-17.4	0.998273
Candidate_608	NM_001134702	607	628	0	21	TTTTTCCACACTATGTGTGTT	(((((((...((.((((((((&)))))))).))...)))))))	-17.2	0.996404
Candidate_608	NM_001134702	1157	1188	0	23	TTCTCAGCAAAGCATTGGTCATGTGTGTATT	(((((..(.........(((.(.((((((((&)))))))).))))..)..)))))	-15.3	0.998107
Candidate_608	NM_001134730	2712	2756	0	22	TTTCTTATTTACTGCGTGGTGTAAAGTGTTGTTAAGTGTGTGTT	((((((.....((((.(...................((((((((&)))))))).).)))).))))))	-14.25	0.999963
Candidate_608	NM_001107244	414	446	0	19	CCGTCTTGTAATTTTCTAAATGTTTGTGTGTT	((.((((((.............((((((((((&)))))))))).))))))))	-16.24	0.995287
Candidate_608	NM_001012039	159	176	1	20	TCTTTATCACTGTGTGT	(((((.((.((((((((&)))))))).))...)))))	-14.7	0.997051
Candidate_608	NM_001106022	189	213	1	22	TGTCCTAAGAGTGTGTGTGTGTGT	(.((((.....(((.(.(((((((&))))))).).)))..)))).)	-17.5	0.998273
Candidate_608	NM_031831	147	190	1	19	CTTCCTGTGTTTATCATCTTAAGTATTGTAAGCTGCTGTGTAT	((((((((........................((.((((((((&))))))))))))))))))	-20.65	0.999855
Candidate_608	NM_001025140	640	653	1	16	TTTGTATGTGTAT	(((((.(((((((&)))))))...)))))	-11.9	0.999841
Candidate_608	NM_001106023	121	145	1	19	CCACACTGTGAAATTCATGTGTAT	((.(.((((....(((.(((((((&))))))))))))))).))	-14.9	0.998886
Candidate_608	NM_001106305	794	843	1	22	TCTCACAAGACAAGAATTTAAAATGTAAATATTGTGAACCTCTGTGTGT	((((...........................((.((..(((((((((((&))))))))))))).)).))))	-20.79	0.999482
Candidate_608	NM_001106305	2466	2507	1	17	TTCTGCCTAGGGTTTGCATATGTGCTTATTGGGGTGTGTGT	((((((((..........................(((((((&))))))).))))))))	-17.03	0.999739
Candidate_608	NM_001106305	4109	4128	1	20	TCAGCCTGTTTGTGTGTGT	((..(((((((.(((((((&))))))).)))))))..))	-22.6	0.998925
Candidate_608	NM_001134546	116	159	0	19	CCTCCAAAGATATTTGCACTGCTTTCAATTATTGCTGTGTGTC	(((((..............(((((..........(((((((((&)))))))))))))))))))	-22.33	0.999465
Candidate_608	NM_001122677	332	374	0	19	CTTGCTGTGTGCAGTGTTTACTGAATCTCTAAACTGTGTATC	(((.((((.(.......................(((((((((&)))))))))).)))).)))	-18.7	0.999577
Candidate_608	NM_001122677	1951	1993	0	19	CTTGCTGTGTGCAGTGTTTACTGAATCTTTAAACTGTGTATC	(((.((((.(.......................(((((((((&)))))))))).)))).)))	-18.7	0.999253
Candidate_608	NM_021657	381	395	0	15	CTGTAATGTGTATT	((((..((((((((&))))))))...))))	-14.8	0.999899
Candidate_608	NM_001025716	767	816	1	21	TTCCTTTTGACTTTGGGATGTTTCCTGTGGATGATGTGGGTATGTGTGT	(((((((((.((((............................(((((((&))))))))))))))))))))	-17.38	0.999057
Candidate_608	NM_001025716	998	1032	0	22	TGTCTTCAAATACATGATCTGAGGGGGGTGTGTC	(.(((((...........(((......(((((((&))))))).....)))))))).)	-15.7	0.999441
Candidate_608	NM_001105948	402	431	1	22	TCCTTCCTGACTGTCCCAATACTGTGTAT	(((((((((.((.........((((((((&)))))))).))))))))).))	-21.3	0.995434
Candidate_608	NM_001105948	1025	1046	1	22	TGTGTTTGTGCGTGTGTGTGT	(.(.(((.(((.(.(((((((&))))))).).))).))).).)	-18	0.998273
Candidate_608	NM_139186	243	289	1	22	TCTTTATGGCTGCTGGGTGCTGTTTGGACTGTATGTGGTTGTGTAT	(((((....(((((........................((((((((&)))))))).)))))..)))))	-15.21	0.999603
Candidate_608	NM_001100479	5147	5178	1	22	TCTCTAGAAATGTTTCTTAAAAATTGTGTAT	(((((.....((((((........(((((((&)))))))))))))...)))))	-16.4	0.999799
Candidate_608	NM_001100479	5972	6000	0	21	CTCATTCATGAATCCTGTAGAGTGTGTC	(((.........((((((...(((((((&)))))))....)))))).)))	-20	0.999584
Candidate_608	NM_001100479	7030	7076	0	21	TTTGTCACTGCAGTTTACTGTGTCTGAAAGGCATTGTGTGTGTGTC	(((.((.((((.........................(.((((((((&)))))))).).)))))).)))	-17.17	0.999936
Candidate_608	NM_031068	168	208	0	22	TCTTTTCCTTTAGGTTGAATATTTGAATCTTATGTGTATC	(((((((((..................((((.((((((((&)))))))))))).)))))))))	-20.41	0.998683
Candidate_608	NM_001105950	744	766	0	21	TTTGTATATGTATTTGTGTATT	(((.(...(((.((((((((((&)))))))))).)))..).)))	-14.5	0.996546
Candidate_608	NM_001107171	2346	2385	0	19	CCTAGTGCTTCCAGAACGGACTCTGAAATGCTGTGTGTT	(((..((((((....................((((((((&))))))))))))))..)))	-18.25	0.999638
Candidate_608	NM_022205	138	163	1	23	TTCTCTAGTTTTTGTGTGTGTGTGT	((((((...((((((.(.(((((((&))))))).).))))))))))))	-20.7	0.996243
Candidate_608	NM_001143881	147	189	0	19	CCCCCTGTATGATATAATTTAGTGCTGACCACAGTGTGTATT	((.(((((..........................((((((((&))))))))...))))).))	-15.45	0.999807
Candidate_608	NM_019365	1605	1624	1	21	CTTCATCCTGCATGTGTGT	((((.((((((.(((((((&)))))))...))))))))))	-24.2	0.995707
Candidate_608	NM_001107173	5138	5173	1	17	TCCTGAGGCATTAGCTGAGTGCATCTCTTGTGTAT	(((((..................((((.(((((((&))))))))))))))))	-16.26	0.999881
Candidate_608	NM_053909	1882	1924	0	22	TCTCAGAGATGAGCCGATAATGTTTGAACCTGAGAGTGTGTC	((((........................((((...(((((((&))))))).....))))..))))	-16.27	0.999372
Candidate_608	NM_001160315	1882	1924	0	22	TCTCAGAGATGAGCCGATAATGTTTGAACCTGAGAGTGTGTC	((((........................((((...(((((((&))))))).....))))..))))	-16.27	0.999372
Candidate_608	NM_001160314	1882	1924	0	22	TCTCAGAGATGAGCCGATAATGTTTGAACCTGAGAGTGTGTC	((((........................((((...(((((((&))))))).....))))..))))	-16.27	0.999372
Candidate_608	NM_001160313	1882	1924	0	22	TCTCAGAGATGAGCCGATAATGTTTGAACCTGAGAGTGTGTC	((((........................((((...(((((((&))))))).....))))..))))	-16.27	0.999372
Candidate_608	NM_001013126	466	496	1	19	CCTCAGAGGTTTAGGGATGTGTGTGTGTGT	((((.............(((.(.(((((((&))))))).).))).))))	-17.94	0.992427
Candidate_608	NM_001109071	291	329	1	21	CTCCTCCCTTTTCAACACTCTGTTATTGTCCTGTGTGT	(((((((...................((((((((((((&)))))))).)))))))))))	-26.1	0.995434
Candidate_608	NM_001134503	1525	1558	1	21	CGCCTATGTTTTAAATGTATACATACTGTGTAT	(.(((.(((((..............((((((((&)))))))))))))..))).)	-14.73	0.999855
Candidate_608	NM_138507	236	257	1	22	TGTGCTTCTGTTAGTGTGTGT	(.(.((((((((..(((((((&)))))))..)))))))).).)	-19.4	0.992727
Candidate_608	NM_001109890	236	257	1	22	TGTGCTTCTGTTAGTGTGTGT	(.(.((((((((..(((((((&)))))))..)))))))).).)	-19.4	0.992727
Candidate_608	NM_001109889	236	257	1	22	TGTGCTTCTGTTAGTGTGTGT	(.(.((((((((..(((((((&)))))))..)))))))).).)	-19.4	0.992727
Candidate_608	NM_001109888	236	257	1	22	TGTGCTTCTGTTAGTGTGTGT	(.(.((((((((..(((((((&)))))))..)))))))).).)	-19.4	0.992727
Candidate_608	NM_001109887	236	257	1	22	TGTGCTTCTGTTAGTGTGTGT	(.(.((((((((..(((((((&)))))))..)))))))).).)	-19.4	0.992727
Candidate_608	NM_001105991	642	682	1	22	TCTCCATATTAAATGAGCTACATGCCCAACAGCTGTGTAT	(((((.................((((......((((((((&)))))))).))))...)))))	-19.65	0.999744
Candidate_608	NM_001012149	307	331	1	22	TTTCCTTACCTGCATCATGTGTAT	((((((..(((((.((.(((((((&))))))))).)))))))))))	-24.8	0.996243
Candidate_608	NM_001012149	553	600	0	22	TTTCCAATTGTGGCAAAAATAATTAGCATTTTTTGTCACTGTGTGTT	(((((.........................(((((((.(((((((((&))))))))).))))))))))))	-19.71	0.997016
Candidate_608	NM_133551	272	302	1	21	CTCAGTAAAAAAAAGCTTCCCATTGTGTGT	(((............(((.((.((((((((&)))))))).)).)))..)))	-14.34	0.999782
Candidate_608	NM_001025717	218	249	0	20	TCCTTTCATAACCATGTCAATAATGTGTATC	((((.......((.((((.....((((((((&))))))))..))))))))))	-17.81	0.998545
Candidate_608	NM_001191549	1451	1483	0	22	TGTTCTCGAGTGTGTGTATGCATGTGTGTGTC	(.(((((...........(((.(.((((((((&)))))))).).))).))))).)	-17.8	0.995434
Candidate_608	NM_001013984	391	439	0	23	TTCTTTGCCTGAAAACCAGAGTGCTGATGTTAGCCACCCCTGTGTATT	(((((..((((.........................((.(((((((((&))))))))).))))))..)))))	-21.71	0.998538
Candidate_608	NM_001013984	822	845	1	20	TCCTATTTAAAGTACCTGTGTAT	((((.......((..((((((((&))))))))..))...))))	-15.5	0.999855
Candidate_608	NM_001111294	620	644	0	21	CTTGTATGTTTGCAAATGTGTGTT	(((.(....((((...((((((((&))))))))...)))).).)))	-15.2	0.999066
Candidate_608	NM_001025137	236	256	0	18	CTTTTGTATCAGTGTGTGTC	(((((((.((..((((((((&)))))))))).)))))))	-18.4	0.993362
Candidate_608	NM_199100	519	544	1	21	CTACCTAAGAACCTGGTGTGTGTAT	((.(((.....((((.(.(((((((&)))))))..).)))))))))	-16.7	0.998273
Candidate_608	NM_001162898	820	849	0	23	TTCACTTCATTGGACTGCAGGTGTGTATC	(((.((((......((((...((((((((&))))))))...)))))))).)))	-19.5	0.998513
Candidate_608	NM_001162897	820	849	0	23	TTCACTTCATTGGACTGCAGGTGTGTATC	(((.((((......((((...((((((((&))))))))...)))))))).)))	-19.5	0.998513
Candidate_608	NM_012908	563	592	0	19	CCTCCAGTGCAATGATGTCTGTGTGTGTT	(((((..........(((((.((((((((&)))))))).))))))))))	-23.7	0.996631
Candidate_608	NM_012792	326	370	0	21	CTTCGCGGAATATTGGTCTGCACTAAAATAGTTCTCTGTGTATT	((((............(((((............(((((((((((&)))))))))))))))).))))	-21.22	0.993286
Candidate_608	NM_153821	185	231	0	22	TTTCTTCTTCCTCTTGGATACCATCACCATTTGTTGTGTGTGTATT	(((((((((((((.........................((((((((&)))))))))))).)))))))))	-20.41	0.996941
Candidate_608	NM_013114	590	641	0	21	CTCCCCCAGCTATCAAGCTCTTCACGTTTTGTTCAGTGAGGTCTGTGTATC	((((.((.(((..............................((((((((((&))))))))))))).)).))))	-24.71	0.998586
Candidate_608	NM_001107193	1551	1583	0	21	CTCATTCTGCTTTCTATTTTTGCGAGTGTATC	(((.((((((.((((..........(((((((&))))))))))))))))).)))	-21.6	0.996389
Candidate_608	NM_001007728	46	110	0	21	CTCTTGTGAGGAAAGTGTCCATAACCATGTGTGGCCTTGAAGCAAGGACAAGCACGTGTGTATT	(((((.(..........................(((((..................((((((((&))))))))))))).).)))))	-15.49	0.999775
Candidate_608	NM_170789	654	706	0	22	TGTCTTACCTTCACGGAGACCACGCTTTTAGAGTGCAAATAACTTGTGTATC	(.((((.(((.............(((((................((((((((&)))))))))))))))))))).)	-16.4	0.997051
Candidate_608	NM_001105967	387	402	1	16	TGTGTGTGTGTGTGT	(.(((.(.(((((((&))))))).).))).)	-13.8	0.999863
Candidate_608	NM_017214	381	421	1	19	CTTCCTACAGACTTTCAACGTTTAGGTGATATTTGTGTAT	((((((.(.......................(((((((((&))))))))).).))))))	-15.45	0.999322
Candidate_608	NM_017293	1703	1736	0	22	TCTGCTCTTATGTCATGGTCCCTGATGTGTGTC	(((.(((((...........(((..((((((((&)))))))).))).))))).)))	-20.5	0.998849
Candidate_608	NM_023959	382	432	1	19	CCATCCTAGCTATGAAATCCAGGGTGTTGGTGACAAATATAAGTGTGTGT	((.((((.(((.(..............................(((((((&)))))))).)))))))))	-13.31	0.99992
Candidate_608	NM_001109076	166	218	1	21	CTCCGCTGGTTGAGTGCCTCCCACCATTGAGTGTAGGTCATTCCGTGTGTGT	((((.((.......((((((.........................(((((((&))))))))))))))).))))	-20.12	0.991109
Candidate_608	NM_053796	705	735	1	22	TCTCGTCTCTTTGATGGTGTGTGTGTGTGT	((((.(((.........(((.(.(((((((&))))))).).)))))).))))	-20	0.998726
Candidate_608	NM_024144	2216	2233	1	18	TTCCATGTCCTGTGTAT	((((.((((((((((((&)))))))).))))))))	-20.4	0.998163
Candidate_608	NM_001011908	295	315	1	21	CTCTTTGTGTGTGTGTGTGT	((((((.(((.(.(((((((&))))))).).))).))))))	-23.1	0.995732
Candidate_608	NM_001011999	156	207	0	21	CTGCTCCTTTTTTCTTTCTTTTTTTCATTTCAAAGTTTCTACCAGTGTATC	((.(((((..........................((((((....(((((((&)))))))))))))))))).))	-21.06	0.999722
Candidate_608	NM_001191933	384	410	0	20	TCCTATTTTGTGCCATGTTGTGTGTT	((((....(.((((...(((((((((&))))))))).)))).)))))	-19	0.993973
Candidate_608	NM_001100579	469	529	0	21	CTCAGATTTTCAGTTTGTACTGCCTGGTATGTCTGTGAAAGAAGCCAATTTTTGTGTATT	(((................((((((..........................(((((((((&)))))))))))))))...)))	-16.57	0.999544
Candidate_608	NM_001105976	33	72	0	21	TTCCTTGTGAATCAACCATAAATTAAACTCAAGTGTGTC	((((((.((..................(((..(((((((&))))))).))).)).))))))	-19.61	0.999722
Candidate_608	NM_001024970	428	446	0	16	CCTAGTATAGTGTGTGTT	(((.((....((((((((&))))))))...)))))	-13.2	0.999766
Candidate_608	NM_001109081	3566	3613	1	20	TCCAGATTGCCTGGATTTAATGAAGTTAATCGTATAAAAGTGTGTGT	(((...((((((............................(((((((&))))))).))))))..)))	-15.35	0.999971
Candidate_608	NM_031131	856	874	0	16	CCTGCTTGGATGTGTATT	(((((((...((((((((&)))))))).)))))))	-20.6	0.996379
Candidate_608	NM_172042	956	997	1	21	TTCATTCTGATGGGAAGAAAGCACAGAGACCACATGTGTGT	(((.(((((....................((...(((((((&)))))))..))))))).)))	-12.75	0.99985
Candidate_608	NM_001100827	250	288	1	15	CTGCAGTTAAATGGGAAGCACCATAACGATTTGTGTGT	((((.........................(((((((((&))))))))).))))	-13.47	0.999463
Candidate_608	NM_001014132	160	182	0	21	CTGCTCTTTAGAGCTGTGTATT	((.(((((.....(((((((((&)))))))))....))))).))	-19.3	0.993973
Candidate_608	NM_053295	892	920	1	21	CTCTTTTAAGTAAGTTGTGTGTGTGTGT	((((((........((((.(.(((((((&))))))).).))))))))))	-17.9	0.998886
Candidate_608	NM_001033716	892	920	1	21	CTCTTTTAAGTAAGTTGTGTGTGTGTGT	((((((........((((.(.(((((((&))))))).).))))))))))	-17.9	0.998886
Candidate_608	NM_001033715	892	920	1	21	CTCTTTTAAGTAAGTTGTGTGTGTGTGT	((((((........((((.(.(((((((&))))))).).))))))))))	-17.9	0.998886
Candidate_608	NM_001107645	702	723	0	21	TTCCCCAAAATTGTGTGTATT	((((((....((.((((((((&)))))))).))...)).))))	-16.1	0.998545
Candidate_608	NM_001106400	305	365	0	22	TTTCCTTTGAGTGCTATAGATCTTAAAATCATGGCAAGGATATTCATGGAAATGTGTATC	((((((((...((((.....((..............................((((((((&))))))))))))))))))))))	-16.61	0.999652
Candidate_608	NM_001106401	870	909	0	20	TCCTTACTAACTGTACTCTAACCTTTCTTATAGTGTGTC	(((((.....((((.((((.............(((((((&))))))))))))))))))))	-18.51	0.994381
Candidate_608	NM_001106401	1635	1675	0	22	TGTCTTCCCAGTGACTGGGCTTAAAAAATTGGTGTGTGTT	(.((((((..........((((..........((((((((&)))))))).)))).)))))).)	-15.9	0.997051
Candidate_608	NM_001106401	1995	2026	0	22	TTTTGTAAATGTCTGTTACTACTTGTGTGTC	((((.(...(((((........(((((((((&))))))))))))))..).))))	-15.9	0.996579
Candidate_608	NM_001191958	300	346	1	21	CTCTTTATATATGATTTTAATGAAGGAGATACCTGTTTGTGTGTAT	(((((..........................(((((((.(((((((&))))))).))))))))))))	-21.16	0.999952
Candidate_608	NM_133395	3824	3847	0	21	CTCAAACTTGTTAACTGTGTATT	(((...((((((..(((((((((&))))))))).))))))..)))	-19.4	0.997364
Candidate_608	NM_031593	95	133	0	21	CTCAAACTTTTGCTGTGACGTAAATGTAGCTGTGTATT	(((...((((((((...............(((((((((&))))))))).)))))))))))	-20.99	0.991451
Candidate_608	NM_001108935	507	548	0	22	TCTATTGCTGCTGGTTTCTACATGGACTCATGTCGTGTGTC	(((.((.(((((....................(((((((((&))))))).))))))).)).)))	-17.35	0.999126
Candidate_608	NM_001108935	1761	1776	0	19	CCTCAAATGTGTGTT	((((...((((((((&)))))))).......))))	-14.2	0.999705
Candidate_608	NM_001107647	664	716	0	22	TCTCCTCTATTGTGAAGGCCTTTTAGCTTGCACCTGTGTCTTAGAGTGTATC	((((((..........................(((((.(((....(((((((&)))))))))).)))))))))))	-25.46	0.993582
Candidate_608	NM_031329	2175	2219	1	21	CTTCTCAGGAAAGTTCCCTGCATTAGAGGATGCCGTGTGTGTGT	((((((........................((((.(.(((((((&))))))).))))).))))))	-20.81	0.995129
Candidate_608	NM_001024778	167	209	1	22	TCTCAAGTACTCAGTGCTCAGTATTTATTTAGTCTTGTGTAT	((((.....(((..((((..............((.(((((((&))))))))))))).)))))))	-15.83	0.999451
Candidate_608	NM_001008725	205	252	0	21	CTCTGCGCTGTTTCAGAATGTTTGCACTGCTGAAAACTAAGTGTGTC	((((.(.(((((((..........................(((((((&))))))).)))))))).))))	-18.63	0.999504
Candidate_608	NM_001077647	91	124	0	22	TTTCTACTTGATCCTNTAAAAGAATAGTGTGTC	(((((.((((..(((...........(((((((&)))))))..))))))).)))))	-16.42	0.997224
Candidate_608	NM_001108937	185	208	1	20	TTCCCTGTAACTTAAATGTGTAT	((((((((..(((...(((((((&))))))))))))))).)))	-16.3	0.99864
Candidate_608	NM_001014037	129	161	1	21	CTCAGCTTGTAAATTTTAGTGTTCGTGTGTAT	(((..(((((...........(((.(((((((&)))))))))))))))..)))	-16.6	0.999595
Candidate_608	NM_001106414	650	685	0	22	TCCCTCAGTACTTGGTAACCAGATACTGGTGTGTC	((((((....(((...............(((((((&))))))).)))....)))).))	-17.89	0.999441
Candidate_608	NM_019225	1912	1951	1	20	TCCTTTAGCCAGCCCATCACAGGCTGCGCAGATGTGTGT	(((((..(((......................(((((((&)))))))..)))..)))))	-17.65	0.99672
Candidate_608	NM_001044252	1043	1075	0	22	TCTTTTCATGCCATTTTTCAGACTTGTGTATT	(((((((.((((...........(((((((((&))))))))).)))).)))))))	-19.5	0.99849
Candidate_608	NM_001029915	15	37	0	22	TCTCTTTTAGTTACTGTGTATT	(((((((..((..(((((((((&)))))))))..))..)))))))	-23.4	0.998246
Candidate_608	NM_001011947	668	682	0	13	GTAAACTGTGTGTT	((...(((((((((&)))))))))..))	-12.4	0.999351
Candidate_608	NM_001008770	224	248	0	22	TCTTGAGTTGTCTCTATGTGTATT	((((...(((((((..((((((((&)))))))))))))))...))))	-18.7	0.995099
Candidate_608	NM_053772	423	462	1	19	CCATCCAGAGAGCACAGTTAGCATTATGTCTCTGTGTGT	((.(((....................(((((((((((((&))))))))))))))))))	-22.95	0.99837
Candidate_608	NM_001108939	737	780	0	19	TCTCCTGGGAAGTCAGGAGAGTCTTTCTAGAGAGATGTGTGTC	((((((..............(((((..........((((((((&)))))))))))))))))))	-18.63	0.999885
Candidate_608	NM_031080	272	296	0	19	CCATGTGCTTTCAAAGTGTGTATT	((.(.((((((.....((((((((&)))))))))))))).).))	-16.2	0.99731
Candidate_608	NM_031080	846	894	0	21	CTCAGGGTACTTGCCAATCAGAAATAAAGTGGGATAGGGAAGTGTGTC	(((......((((((..........................(((((((&)))))))...))))))..)))	-15.85	0.999372
Candidate_608	NM_001107664	670	708	1	23	TTTTCAGCCAGAGTCTTATTTCTATTTTTTATGTGTAT	(((((..((...(((((..............(((((((&)))))))))))).))..)))))	-14.93	0.999693
Candidate_608	NM_001108941	764	784	1	21	TTCTTTGTGTGTGTGTGTGT	((((((.(((.(.(((((((&))))))).).))).))))))	-20.8	0.998436
Candidate_608	NM_001108941	4528	4556	1	22	TTTCCAGGCACATTTTGTGTGTGTGTGT	(((((.......((((((.(.(((((((&))))))).).)))))))))))	-18.21	0.997967
Candidate_608	NM_001106423	741	784	0	22	TCATGTCACTGTTTTTAATGTTTCAATATTTTTTGTGTGTGTT	((.(.((.(((((((....................((((((((&))))))))))))))))).).))	-15.05	0.999419
Candidate_608	NM_001107667	583	628	1	22	TCCCTCAAGAAAAAGTTTAGTAAAAAAGACACTGTATATGTGTGT	((((((.........................((((...(((((((&)))))))...)))))))).))	-17.21	0.999952
Candidate_608	NM_001012180	135	162	1	19	CCTCAGATGGATGTCTTTCCTGTGTGT	((((.......(((((...((((((((&))))))))))))).))))	-19.7	0.995434
Candidate_608	NM_001107669	223	255	1	21	CTCCTATACTTGTATTGAACTAAGTTGTGTGT	(((((...(((((...........((((((((&))))))))..))))))))))	-17.92	0.998545
Candidate_608	NM_001025039	407	427	1	22	TCTATCCTTTTTGTGTGTGT	(((.((((.(((.(((((((&))))))).))).))))..)))	-18.2	0.997244
Candidate_608	NM_001008374	837	854	1	18	CTGATGTCACTGTGTGT	((..((((.((((((((&)))))))).))))..))	-18	0.996379
Candidate_608	NM_001100524	96	116	1	20	TCATAAATGTGTCTGTGTAT	((.....(((.(((((((((&))))))))).)))....))	-18.6	0.997913
Candidate_608	NM_001100524	646	667	0	21	CTCCCAGACTTTCAGTGTATC	(((((...((((..(((((((&)))))))))))....).))))	-17.7	0.991313
Candidate_608	NM_001107673	2480	2505	0	18	CTCCTGCACACTTATAATGTGTGTT	(((((((..........((((((((&))))))))...)))))))	-20.72	0.999731
Candidate_608	NM_001107676	408	459	0	21	TTCCTCAGATGCATGTTAGCATCAGCTGGCACACAGTATCCTGTGTGTATC	((((((...(((............................((.((((((((&)))))))).))))).))))))	-22.28	0.999603
Candidate_608	NM_001106433	769	798	0	19	CCTCCCAGCTTCACTCTCTTTTGTGTGTT	(((((..(((((.........((((((((&))))))))))))).)))))	-21.4	0.995434
Candidate_608	NM_053785	286	315	1	23	TTGTCCTACCACATTGTCTCTTTGTGTAT	((.((((.((....((((((..(((((((&))))))))))))))))))).))	-21.3	0.996243
Candidate_608	NM_001109503	832	887	0	22	TCTCCAGCCCCAAAGTAGGTTTTGTTTTTTAATATTTATTTTGTTTGTGTGTGTT	(((((....((..............................(((((.((((((((&)))))))).))))))).)))))	-17.91	0.999855
Candidate_608	NM_001014253	559	582	0	21	CTCTACCAAGTTGTGTGTGTGTT	((((.((..(((...((((((((&))))))))..))).)).))))	-16.8	0.997051
Candidate_608	NM_133577	346	406	1	21	TTCCTCCTGAGTATCCTTCTAAGTAATGCTCACCTCTGTTTCATGCTTTGTTCTGTGTAT	(((((((((.......................((.................(((((((((&))))))))))))))))))))	-22.32	0.999395
Candidate_608	NM_001107678	2455	2472	1	15	CTGCTCTAAATGTGTAT	((((.((...(((((((&))))))).))))))	-16.3	0.999978
Candidate_608	NM_138891	1020	1040	1	22	TGTGCTCTGAGATTGTGTAT	(.(.((((....((((((((&)))))))).....)))).).)	-13.5	0.999258
Candidate_608	NM_001108551	746	768	0	21	CTATTTTGTGTGTGTGTGTGTC	((.((((.(((.(.((((((((&)))))))).).))).))))))	-19.5	0.995323
Candidate_608	NM_001083811	178	216	0	19	CCTTCTGAGTGCCTTACACAATGGTTTCCTTGTGTGTT	(((((....((((((...............((((((((&)))))))))))))))))))	-19.36	0.997407
Candidate_608	NM_017261	178	216	0	19	CCTTCTGAGTGCCTTACACAATGGTTTCCTTGTGTGTT	(((((....((((((...............((((((((&)))))))))))))))))))	-19.36	0.997407
Candidate_608	NM_022280	4034	4050	1	16	CTTGTCAAGTGTGTAT	((((((...(((((((&)))))))..))))))	-14.9	0.999433
Candidate_608	NM_001108552	278	318	0	21	CTAATTTTGCAAATCAGACGTTAAAAAGAATTAGTGTATC	((..((((((....................((.(((((((&))))))).)).))))))..))	-14.9	0.999881
Candidate_608	NM_001108552	2113	2132	0	22	TTTCCTTGTGCTGTGTATT	(((((((.(((((((((((&))))))))...))).)))))))	-22.2	0.996765
Candidate_608	NM_001108552	4302	4346	1	21	TTAATTCTGTCTTGAAACACGGGAGAAACAAGATTCATGTGTGT	((..(((((((((........................(((((((&))))))))))))))))..))	-15.75	0.999794
Candidate_608	NM_021763	420	447	0	22	TCTTTAAGAAGTTCATGTTTGTGTATT	((((.......(((.((((((((((((&)))))))))..))).)))))))	-12.51	0.996616
Candidate_608	NM_001025685	709	745	0	19	CCTAGTTAGAGAAGAAGTTAGTTGTTGGAGTGTGTC	(((..................(((((...(((((((&)))))))...))))).)))	-13.01	0.99974
Candidate_608	NM_001107701	1192	1209	1	16	CCTAGCACAGTGTGTAT	(((.((.(..(((((((&)))))))..))))))	-14.4	0.999863
Candidate_608	NM_001107701	2162	2218	1	23	TTCTCCTCTACAAACTTTATTACGCTTTTTTCACTTATACGAAATAGAATGTGTGT	(((((((((..............(((((.....................(((((((&)))))))))))).)))))))))	-18.95	0.994451
Candidate_608	NM_030860	108	141	1	21	CTCCATGTCCTGTTGATGGTTACATTTGTGTAT	((((...(((((((..........(((((((((&))))))))))))))))))))	-21.8	0.993973
Candidate_608	NM_001108947	942	977	0	19	CCTCTGGCTTGGAACGTAACAAGAGGATGTGTGTT	(((((.((((.................((((((((&)))))))).)))).)))))	-17.57	0.999542
Candidate_608	NM_001107689	514	529	1	16	TGTGTGTCTGTGTAT	(.(((.(((((((((&))))))))).))).)	-18	0.992565
Candidate_608	NM_001107689	586	604	1	19	CGTTTTGTGTGTGTGTGT	(.((((((.(.(((((((&))))))).).)))))).)	-17.6	0.998273
Candidate_608	NM_053599	619	632	1	14	TGCCCATGTGTAT	((((..(((((((&)))))))..))))	-16.1	0.999899
Candidate_608	NM_001106446	182	240	1	22	TCTCTTGATTGGGGTAATCACCCAAGGAGTTAAACATGAAATATATGTGTGTGTGTGT	((((((..............((.......................(((.(.(((((((&))))))).).)))))))))))	-14.13	0.999976
Candidate_608	NM_001109187	78	137	1	21	TTTCTTCTGCCCAACCAGTGCTACAGAAATTTAATGTCACAGGCATTAACATTGTGTGT	(((((((((((.........................((..............(((((((&))))))))))))))))))))	-17.44	0.998949
Candidate_608	NM_176076	78	137	1	21	TTTCTTCTGCCCAACCAGTGCTACAGAAATTTCATGTCACAGGCATTGACATTGTGTGT	(((((((((((.........................((..............(((((((&))))))))))))))))))))	-17.44	0.998949
Candidate_608	NM_001100985	351	368	0	16	CCTAACTTATGTGTATT	(((..(((.((((((((&)))))))))))..)))	-15.5	0.999259
Candidate_608	NM_172072	180	223	0	19	CCACTTGTGATTCTGTATCAAATAAATATGTTCTTTGTGTATT	((.(((((........................(((((((((((&)))))))))))))))).))	-17.05	0.999896
Candidate_608	NM_001107697	73	109	1	19	CCCCTGTGTTGATGGGGCAAGTGCAGAAATGTGTGT	(((((((.((...................(((((((&))))))))).))))).))	-16.7	0.991557
Candidate_608	NM_001107697	487	520	1	21	TTTTTCCTGAAGGATCAAGGCAGTAATGTGTGT	(((((((((.................(((((((&)))))))....)))))))))	-16.2	0.999181
Candidate_608	NM_057210	585	604	1	18	CTCATATGTGTGTGTGTGT	(((...(((.(.(((((((&))))))).).))).)))	-18	0.998886
Candidate_608	NM_022627	686	725	0	22	TCTCCTTTTTAGCTCAGTGAAGGCCTAACCCTGTGTGTT	(((((((((.............((((....(((((((((&))))))))))))))))))))))	-24.71	0.991384
Candidate_608	NM_001107705	318	340	0	23	TTTTCCATTCAGCATGTGTGTC	((((((.(((.((.((((((((&))))))))...)).)))))))))	-20.8	0.996765
Candidate_608	NM_001024244	246	268	0	17	TCGTGCCGTTAAAATGTGTGTC	((.((((.......((((((((&))))))))..)))).))	-20.4	0.999637
Candidate_608	NM_019243	183	230	0	22	TCTTCTTCCCACGGCACTTTCTGATATGTAACAATCGAGTGTGTGTC	((.((((((....((.(((....................((((((((&))))))))))))).))))))))	-19.85	0.997407
Candidate_608	NM_001106456	1849	1877	1	20	TTTTCGTGCATGTATAAATTTTGTGTAT	(((((.(((.........((((((((((&))))))))))))).)))))	-16.6	0.998474
Candidate_608	NM_001106457	1224	1246	1	23	TTCTTTGTGTGCGTGTGTGTGT	(((((..(.(((.(.(((((((&))))))).).))).)..)))))	-20.6	0.995732
Candidate_608	NM_022589	2805	2835	1	21	CTCACGTGAGTCAATTTGGTTTTTGTGTGT	(((...........((..((((((((((((&))))))))))))..)).)))	-15.9	0.993286
Candidate_608	NM_001191569	1649	1697	1	21	CTCTTCTTACTCCAATCCCAATGGAACAGTTCCTAACTGATTGTGTAT	((((((((.(((.............................(((((((&))))))))))..))))))))	-17.65	0.999836
Candidate_608	NM_001100986	3059	3095	1	21	TTCCTAGATAACCCACTGTGTCTGCTGAATGTGTAT	(((((...............((((((...(((((((&)))))))..)))))))))))	-19.86	0.999889
Candidate_608	NM_001100986	3799	3843	1	21	TTCCTACTTTATTAAATGTATTTGATATGCTAGTTACTGTGTGT	(((((......................((((.....((((((((&)))))))).))))..)))))	-15.85	0.999929
Candidate_608	NM_139084	956	1000	0	21	TTCCTCCACAAGTCAGGACTAATATGGTATAGACTGTGTGTATT	(((((((..........................((.((((((((&)))))))).))...)))))))	-19.85	0.999811
Candidate_608	NM_001107710	568	584	0	16	TGTGTGTTTGTGTGTT	(.(((.((((((((((&)))))))))).))).)	-16.2	0.991719
Candidate_608	NM_001107710	648	672	0	23	TTCTACTCATTGTTCTTGTGTGTT	((((.(((.((((..(((((((((&)))))))))..))))))).))))	-21.2	0.994915
Candidate_608	NM_001107712	952	965	1	16	CCTGTATGTGTAT	(((((.(((((((&)))))))...)))))	-17.2	0.999117
Candidate_608	NM_031739	797	834	0	21	TTCCTAAATAGAACTGTGAAAGTTAAGCTTGTGTATC	(((((........((((..........((((((((((&)))))))).)))))).)))))	-16	0.998545
Candidate_608	NM_001107713	199	216	1	18	TTTGTGTGTGTGTGTGT	(((.(((.(.(((((((&))))))).).))).)))	-15.8	0.999368
Candidate_608	NM_001127485	567	601	0	21	TTCCTCAGGTTTTACCCTAAGAATATTGTGTATT	((((((..(((((.............((((((((&)))))))))))))..))))))	-19.21	0.998927
Candidate_608	NM_023981	1151	1169	1	17	TCTTGAAAATATGTGTGT	(((((......(((((((&)))))))....)))))	-13.2	0.999967
Candidate_608	NM_001108563	1079	1124	0	21	CTTCTTCACTTCGGGACCCAGTTCCATATTTGTCTTTGGTGTGTC	(((((((.......................(((((((.(((((((&)))))))))))))))))))))	-21.6	0.991313
Candidate_608	NM_001107716	731	756	1	21	TTCAAGATATGCAGACTTTGTGTGT	(((......(((...((((((((((&)))))))))))))....)))	-15.3	0.992293
Candidate_608	NM_001106465	662	710	0	21	CTCCCATCCACTTTGCAAGAGTGGCTAGAGGAAAAGAGAAAGTGTATC	((((..(((.((((...........................(((((((&)))))))))))...)))))))	-15.82	0.999241
Candidate_608	NM_031696	1432	1451	0	18	CTCTGTTCTCCAGTGTATC	((((..((((..(((((((&))))))).))))..))))	-18.8	0.991313
Candidate_608	NM_001012082	111	164	1	20	TCACTCTGTTGAGATGGTTTGAAAATGTGTAGCCTTCAGGATGAAATGTGTAT	((.((((........................(((((..........(((((((&)))))))))))).))))))	-14.71	0.999903
Candidate_608	NM_001012082	607	627	0	22	TCTATCCCTCTATGTGTGTC	(((.(((.(((.((((((((&)))))))).)))..)))..)))	-18.2	0.991695
Candidate_608	NM_001012082	755	776	1	22	TCTTAAATTGAATCTGTGTGT	((((...(((..(((((((((&)))))))))..)))...))))	-20.4	0.998981
Candidate_608	NM_001108564	1478	1528	0	22	TGTCCTAAACGGCTCTGAGTACTGAGCAAATGTGTATATGTCTGTGTGTC	(.((((...(.(((..........................((((((((((&))))))))))))).).)))).)	-21.16	0.99837
Candidate_608	NM_031027	1151	1179	1	22	TCTGCAAGTGCACTTTAAAAATGTGTAT	(((.(...(((.(((......(((((((&)))))))))))))...).)))	-13.9	0.999862
Candidate_608	NM_001014176	219	252	1	23	TTCTTTCCCTTGGCCTAAATATAGAGTGTGTAT	(((((..(((..((((..........(((((((&))))))).)))))))..)))))	-19.9	0.998886
Candidate_608	NM_013057	200	230	0	19	CCTTTTGCACAAAGCTTAAGATTGTGTATT	((((((((.............(((((((((&)))))))))..))))))))	-17.76	0.995365
Candidate_608	NM_019334	555	610	1	23	TTCTCTGGTGGATGCCTTGTTTCTGAAACTGCTACGTACAACCTATCCTGTGTAT	((((((......(((((..............................((((((((&)))))))))))))...))))))	-20.41	0.999745
Candidate_608	NM_001042505	555	610	1	23	TTCTCTGGTGGATGCCTTGTTTCTGAAACTGCTACGTACAACCTATCCTGTGTAT	((((((......(((((..............................((((((((&)))))))))))))...))))))	-20.41	0.999745
Candidate_608	NM_001134513	1017	1057	1	22	TCTCTGATTTTGTGTTTTTATTGGTTTTGTTTGTGTGTAT	(((((...................((((((((.(((((((&))))))).)))))))))))))	-19	0.998731
Candidate_608	NM_001191608	1483	1549	0	22	TCTCCAGGATTCCTTATTTACTCAACGAGCACATAGTGAGCCGGTGCCACATGCAGTCTGTGTGTT	(((((.....((((.........................(((..............((((((((((&))))))))))))))))))))))	-20.94	0.99837
Candidate_608	NM_001191608	1774	1791	0	13	GTCTTAGTTTGTGTATT	(((((....((((((((&)))))))))))))	-13.1	0.999899
Candidate_608	NM_001191608	1863	1878	1	16	TGTGTGTGTGTGTGT	(.(((.(.(((((((&))))))).).))).)	-13.8	0.999899
Candidate_608	NM_001011952	58	91	0	22	TCTCCATAGGGAATTTTTTTAAAAAAGTGTATC	(((((.....(..(((..........(((((((&))))))))))..)....)))))	-14	0.999881
Candidate_608	NM_001107727	991	1007	1	16	CCATGTTTATGTGTAT	((.(((((.(((((((&))))))).)))))))	-14.7	0.999679
Candidate_608	NM_053974	1491	1519	0	21	TTTTGTCTGCACTACATAACTGTGTATT	(((..(((((.((......(((((((((&))))))))))))))))..)))	-18.3	0.992654
Candidate_608	NM_199407	720	754	0	21	CTCCACACAAACATTTCTGTGTCACGTGTGTGTT	((((..........((((((.((...((((((((&)))))))))).))))))))))	-20.2	0.997407
Candidate_608	NM_133624	339	384	0	22	TCTCCATTTTCCCTGTGATCTTTCTCCCTACTATGGCAGTGTGTC	(((((......(((((..(((.................(((((((&)))))))))).))))).)))))	-20.72	0.99441
Candidate_608	NM_001035255	34	61	1	21	TTCCTTGTGATCCCTAATGCTGTGTGT	((((((.((...(((....((((((((&))))))))))))).))))))	-20.5	0.993602
Candidate_608	NM_001085353	559	607	0	23	TTCTATCTTACCAGAGGCATTTCAGCTTTTAAACCAAATCTGTGTATT	((((.((((.((..........................((((((((((&)))))))))))).))))..))))	-16.46	0.999482
Candidate_608	NM_001108850	32	54	1	22	TTTCCAAGTTTGTGTTGTGTGT	(((((...(((((.((((((((&))))))))..))))).)))))	-16.7	0.995865
Candidate_608	NM_001134602	354	409	0	21	CTCCTCATTATCTTGACCATGTCTGTGTGCAACTGGTTTATTTTGTATGTGTGTC	((((((.............(((((.......................((((((((&)))))))).))))).))))))	-21.79	0.999744
Candidate_608	NM_001107123	120	154	1	21	CGCCCCAGGCAAGTGCGAGTGTGTACATGTGTGT	(.((((...............(((...(((((((&)))))))...))))).)).)	-12.86	0.99263
Candidate_608	NM_145673	479	527	1	21	TTCCTGATATAGCCACTTGCAGGGGCTAATGTATGTGTTCCTGTGTGT	(((((............................(.(((..((((((((&))))))))..))).))))))	-17.48	0.999671
Candidate_608	NM_001107126	653	674	1	22	TCTCAGTGTGTTTGTGTGTGT	((((..(.(((((.(((((((&))))))).))))).)..))))	-21.7	0.999306
Candidate_608	NM_133567	430	478	0	21	CTCCTCTCCCCACTTCAACAAGTATTTATTGAGCACCTGCTGTGTGTC	(((((((............................(((.(((((((((&))))))))))))..)))))))	-25.71	0.998538
Candidate_608	NM_001107135	908	927	1	20	TTGGTGTGTGTGTGTGTGT	((..(.(((.(.(((((((&))))))).).))).)..))	-14.3	0.998726
Candidate_608	NM_012620	1478	1530	0	22	TCTCCACCGGAAAAAAATAATCATTTTCTTTTTTTTTGTGTGTGTGTGTGTT	(((((.((..............................(((.(.((((((((&)))))))).).))))).)))))	-20.31	0.999919
Candidate_608	NM_001170403	2093	2122	0	21	CTCATAAATCAAACATGGCCGGGTGTGTC	(((.....((.......(((..(((((((&)))))))...)))..)).)))	-18.3	0.999241
Candidate_608	NM_001170403	3007	3039	1	22	TTTCCGCAGTAAATAATTCCTTTCCTGTGTGT	(((((............((((.((((((((((&)))))))).)).)))))))))	-19.3	0.999258
Candidate_608	NM_001105922	175	204	0	21	CTCAGACAAGTAGGTTTTGTATGTGTGTC	(((...........((((((.((((((((&))))))))...)))))).)))	-16.6	0.99731
Candidate_608	NM_001109499	196	248	0	22	TCTTCAGCATCCAAAATCAACTTCACATGTTACAAGCATGCCTGTGTGTGTT	(((((....(((..........................(((((.((((((((&)))))))).)))))))))))))	-22.76	0.997051
Candidate_608	NM_001109499	578	605	0	22	TCACCACCAAGCCTGATAATGTGTGTT	((.((.((..((((.....((((((((&)))))))).)))).)).)).))	-19.1	0.995434
Candidate_608	NM_001006957	1105	1132	1	22	TTTGCTTTAGCTCGGACAGCTGTGTGT	(((.(((..(((.......((((((((&)))))))).)))..))).)))	-16.7	0.995434
Candidate_608	NM_001009679	135	161	1	22	TTTTATATTCTGAATTCTTTGTGTAT	((((...(((((...(((((((((((&)))))))))))))))).))))	-18.1	0.993623
Candidate_608	NM_001017487	87	140	0	19	CCTCCCAATAAACTGAGCAAAAATGCCACACCTGGTGTTTCCCACTGTGTGTC	(((((..................((((.................(((((((((&))))))))).)))))))))	-21.33	0.998731
Candidate_608	NM_001105926	588	627	0	21	CTCCGCCTGCCTTAAATACTGGGATTAAAGGTGTGTGTC	((((.((((((((..................((((((((&)))))))))))))))).))))	-31.36	0.998849
Candidate_608	NM_001115046	57	94	1	13	GCCTTTCAGAAATATATACATATGTACATATGTGTGT	(((((.........................(((((((&))))))))))))	-12.41	0.999973
Candidate_608	NM_031594	333	372	1	21	TTCTTCCACCCTATACACCCTTTTAATCTCACTGTGTGT	(((((((..(((...................((((((((&)))))))))))..)))))))	-19.1	0.999705
Candidate_608	NM_001177593	1399	1436	0	19	CCAGGCTGCTTATAGTAGCTGGTGTAAACTGTGTGTC	((...((((((.................(((((((((&)))))))))))))))..))	-19.82	0.998994
Candidate_608	NM_013088	1399	1436	0	19	CCAGGCTGCTTATAGTAGCTGGTGTAAACTGTGTGTC	((...((((((.................(((((((((&)))))))))))))))..))	-19.82	0.998994
Candidate_608	NM_001009492	509	530	1	19	CCTTAAAACTTAGATGTGTGT	((((....(((...(((((((&))))))).)))...))))	-14.3	0.999965
Candidate_608	NM_139332	1355	1382	1	22	TCTAGCTGGCTGCCTTAGCTTGTGTAT	(((..((..(((((((....(((((((&))))))))))))))..)))))	-20.4	0.995732
Candidate_608	NM_001105936	287	325	0	19	CCTTGTGCTGGCTCTGATAGGATCTATCACTGTGTGTT	((((.((((....................(((((((((&))))))))).)))).))))	-20.3	0.999186
Candidate_608	NM_022218	508	529	1	22	TGTGCTTGTGTGTGTGTGTGT	(.(.(((.(((.(.(((((((&))))))).).))).))).).)	-18.7	0.998273
Candidate_608	NM_001107150	464	489	0	16	CCTGTTTTTGAAAAGTCTGTGTGTC	((((((.........((((((((((&))))))))))))))))	-21.5	0.991719
Candidate_608	NM_001107150	716	762	0	21	CTCCCCCATTTTAAATTTTACGTATATGTTTACCTGCAGGTGTGTC	((((............................(((((..(((((((&)))))))....))))).))))	-21.05	0.999898
Candidate_608	NM_001014129	11	47	0	21	CTTCTCCTAAGAAGTGCTTTTGTATGTGTGTGTGTC	(((((((.......((((((........((((((((&)))))))))))))))))))))	-23.51	0.997051
Candidate_608	NM_013073	371	417	0	21	CTTACTTCTGTTCCAATATTAATTTATGAGATTTCTTTTGTGTGTC	(((.((((((........................((((((((((((&)))))))))))))))))))))	-21.55	0.995494
Candidate_608	NM_001012062	320	348	0	21	CTTCTTTTTCCTTTAAGAATTGTGTGTC	((((((((.((((.......((((((((&)))))))))))).))))))))	-20.91	0.997959
Candidate_608	NM_001114330	3672	3691	1	20	TCTTCACTGTAATGTGTGT	(((((.((((..(((((((&)))))))...)))))))))	-20.3	0.999306
Candidate_608	NM_017011	2708	2727	1	20	TCTTCACTGTAATGTGTGT	(((((.((((..(((((((&)))))))...)))))))))	-20.3	0.999306
Candidate_608	NM_001107470	1278	1313	0	21	CTCTTTGACATCCATGAAGAGCTTTTCTGTGTATT	((((((..............(((..((((((((((&)))))))))))))..))))))	-17.69	0.992293
Candidate_608	NM_001025638	733	766	1	20	TCTTCGTACTTCATTCCGTACGGATATGTGTGT	(((((.(.((((..............(((((((&))))))))))).).)))))	-14.83	0.999918
Candidate_608	NM_001135859	568	589	1	21	CTCCTTTGTGTCAATGTGTAT	(((((((.((((..(((((((&)))))))..)))))))))))	-22.7	0.996243
Candidate_608	NM_001107514	144	188	1	21	CTGCCCCTTGCCCTTTCTTGGTTCCCAAATATATATGTGTGTGT	((.((.((((((.......................(.(((((((&))))))).))))))).))))	-18.1	0.999915
Candidate_608	NM_001106265	132	171	1	21	TTCTTCATAAATAGTGTTAAGTTTCATGTCCCTGTGTAT	((((((....................((((.((((((((&)))))))).)))).))))))	-19.3	0.999918
Candidate_608	NM_001032397	299	316	0	13	GCCTATCAATGTGTATC	((((.....((((((((&)))))))).))))	-18	0.999797
Candidate_608	NM_198051	39	59	1	19	CTTCAGATGTGGATGTGTAT	((((...(((...(((((((&)))))))...))).))))	-15	0.998886
Candidate_608	NM_001024285	67	111	1	21	CTCTTTACAGAACTCAGTGAGTGAGGCTGAGATTTCCTGTGTGT	((((((...................(((........((((((((&)))))))).)))..))))))	-15.4	0.999786
Candidate_608	NM_001039722	168	181	1	14	TGTTTATGTGTAT	(((((.(((((((&))))))).)))))	-12.1	0.999841
Candidate_608	NM_001039722	366	391	1	21	CTCATATATGTGCACACATGTGTAT	(((.....(.(((.....(((((((&)))))))...))).)..)))	-14.4	0.999929
Candidate_608	NM_017163	125	152	0	21	CTCATAGATTCAGGGCAATTGTGTATT	(((.....(((...((..(((((((((&)))))))))..)).))).)))	-16.2	0.991451
Candidate_608	NM_133425	110	131	1	22	TTTTTTGGTGTGTATGTGTGT	((((((..(((.(.(((((((&))))))).).)))..))))))	-14.3	0.999229
Candidate_608	NM_001012061	502	532	0	19	CTTACCTGCAGGTCAGCTCTTATGTGTGTT	(((.(((((.......(((...((((((((&)))))))))))))))))))	-17.51	0.995834
Candidate_608	NM_001126088	707	751	1	20	TCCTTAGTATTTGGAGAGTAGGATTGGAAGACTTGCATGTGTGT	((((...........................(((((.(((((((&)))))))...)))))))))	-16.42	0.99992
Candidate_608	NM_001127560	67	105	1	19	CCACCTGATCACCAACAACCGACTACAGTTATGTGTGT	((.((((.((.....................(((((((&)))))))))..)))).))	-14.49	0.999876
Candidate_608	NM_019357	359	400	0	23	TTTTGTTCTTGATTTCTATGAAGGATCCATCTCTGTGTGTT	((((.((((((..................((((((((((((&)))))))))))))))))).))))	-21.26	0.998318
Candidate_608	NM_017051	815	841	0	19	CCATTCAGCACCATTAATTGTGTATC	((.(((.((..(......((((((((&)))))))))..)).)))))	-14.6	0.99731
Candidate_608	NM_057140	339	374	0	22	TTTCCTAACCCCAACCATGTTTTTTTGTGTGTGTC	((((((........((.((((((....((((((((&))))))))))))))))))))))	-19.9	0.995323
Candidate_608	NM_001184973	563	628	1	21	CTCGCTCCCCAAGGAAGCCAGAAAAAGGCATCTGATCCCTTGGAATTAGAGTTACAGATGTGTGT	(((.((((...................((.((..........................(((((((&))))))))).)).)))))))	-13.81	0.999876
Candidate_608	NM_001025639	324	342	1	19	CTTTGTGTGTGTGTGTGT	((((.(((.(.(((((((&))))))).).))).))))	-18.9	0.998273
Candidate_608	NM_001106220	523	573	1	21	CTTCTAGTTTCAAATATTAATGTTCTACATAGTTACGTGTGTGTGTGTGT	(((((..............................(.(((.(.(((((((&))))))).).))).))))))	-15.91	0.999961
Candidate_608	NM_001108465	462	495	1	19	TCTCTTGGCTTTCATTCTAATTTTAGTGTGTGT	(((((((.(((...............(((((((&)))))))))).)))))))	-18.06	0.999969
Candidate_608	NM_001109138	158	180	1	23	TTTTAATTATGTGTCTGTGTGT	((((..((.(((.(((((((((&))))))))).))).))..))))	-18.6	0.993589
Candidate_608	NM_001127539	33	84	0	22	TCTTCTCTGTTTTCAATCTGTCTCTGATCTGTCCTATGTGTTATGTGTGTC	(((((((..........(((((((...................((((((((&))))))))))))))))))))))	-24	0.999456
Candidate_608	NM_001127539	180	193	1	14	TGTATCTGTGTGT	(((.(((((((((&))))))))).)))	-15.5	0.992565
Candidate_608	NM_001127539	254	267	1	14	TGTATCTGTGTAT	(((.(((((((((&))))))))).)))	-15.5	0.996324
Candidate_608	NM_024143	79	131	1	21	TTCCAGATGTCCATGGCCCAGTAGTACTTAGAGAATAAACTTGAATGTGTAT	((((.....(((...(((...........................(((((((&)))))))..))).)))))))	-14.35	0.99998
Candidate_608	NM_001106226	682	708	1	23	TTTTTTGTACTGTATTTATTGTGTAT	((((((...((((.....((((((((&))))))))..))))..))))))	-14.3	0.999658
Candidate_608	NM_001011931	1376	1399	1	20	TCCTGCTGCTGTTATATGTGTAT	((((.(((((......(((((((&)))))))..))))).))))	-23.1	0.99972
Candidate_608	NM_019126	1077	1127	0	19	CCTTCAAATCTGAAATGCTGAAGTAGAATGTGAATAAACATATGTGTATT	(((((..........((((.......................((((((((&))))))))..)))))))))	-14.51	0.999974
Candidate_608	NM_001135742	4077	4123	1	22	TCTCACACTTCTGGCTCATGAAGGAACTGTCTATTAGAATGTGTGT	((((...((((((.(((......................(((((((&)))))))))).))))))))))	-21.14	0.99972
Candidate_608	NM_053435	1	16	1	14	TGTACACCTGTGTAT	(((....((((((((&))))))))..)))	-12.2	0.999885
Candidate_608	NM_139037	114	127	0	15	CTGCATGTGTATT	((((.((((((((&))))))))...))))	-16.3	0.998276
Candidate_608	NM_001033862	321	354	0	21	CTCCTTCCGTGTTAATAGAAGAAAAGGTGTATC	(((((((.((.((.............(((((((&))))))).)).)).)))))))	-20.64	0.994381
Candidate_608	NM_001033862	1879	1935	1	23	TTCTCCCACTCAGGGATTTCTTTCAGGGATTTCCAGCCCTAACATGACCTGTGTAT	((((((.........................(((.(((..........((((((((&)))))))).))).)))))))))	-19.71	0.999706
Candidate_608	NM_001033861	191	224	0	21	CTCCTTCCGTGTTAATAGAAGAAAAGGTGTATC	(((((((.((.((.............(((((((&))))))).)).)).)))))))	-20.64	0.996808
Candidate_608	NM_001033861	1749	1805	1	23	TTCTCCCACTCAGGGATTTCTTTCAGGGATTTCCAGCCCTAACATGACCTGTGTAT	((((((.........................(((.(((..........((((((((&)))))))).))).)))))))))	-19.71	0.999706
Candidate_608	NM_001033860	191	224	0	21	CTCCTTCCGTGTTAATAGAAGAAAAGGTGTATC	(((((((.((.((.............(((((((&))))))).)).)).)))))))	-20.64	0.996808
Candidate_608	NM_001033860	1749	1805	1	23	TTCTCCCACTCAGGGATTTCTTTCAGGGATTTCCAGCCCTAACATGACCTGTGTAT	((((((.........................(((.(((..........((((((((&)))))))).))).)))))))))	-19.71	0.999706
Candidate_608	NM_031755	277	310	0	21	CTCCTTCCGTGTTAATAGAAGAAAAGGTGTATC	(((((((.((.((.............(((((((&))))))).)).)).)))))))	-20.64	0.994381
Candidate_608	NM_031755	1835	1891	1	23	TTCTCCCACTCAGGGATTTCTTTCAGGGATTTCCAGCCCTAACATGACCTGTGTAT	((((((.........................(((.(((..........((((((((&)))))))).))).)))))))))	-19.71	0.999706
Candidate_608	NM_001107492	123	152	0	22	TCTACTTTCTGAATTTGAAAAAGTGTGTC	(((.(((((((..(((......(((((((&))))))))))..))))))))))	-18.9	0.998271
Candidate_608	NM_198733	96	131	0	21	CTCCTACTGCAGTTCTCTAATCCCCAATGTGTGTT	(((((.((((....(((..........((((((((&))))))))))))))).)))))	-21.3	0.995434
Candidate_608	NM_012693	709	731	0	22	TCTCCCTTACAATACGTGTGTC	((((((((.(.....(((((((&)))))))....).))).)))))	-18.1	0.99441
Candidate_608	NM_001170336	65	87	1	21	TTCCTCTAGTCTGCATGTGTGT	(((((((.((((...(((((((&))))))).)))).)))))))	-22.8	0.995732
Candidate_608	NM_001025643	2	33	0	21	CTCGACTGTCTGGATTGAAGAAATGTGTGTT	(((..((((((............((((((((&)))))))).))))))...)))	-17.52	0.999731
Candidate_608	NM_053666	5	67	0	21	CTCCTTCTCTGCCATCGTCTGGAGATGGAGCCTGAATGATTTTATTTGCTTTGTGGTGTGTC	((((((((.....................((((......................(((((((&)))))))..))))))))))))	-20.64	0.997991
Candidate_608	NM_001107500	2985	2998	1	14	TGCAGTTGTGTGT	(((..((((((((&))))))))..)))	-14.4	0.999637
Candidate_608	NM_001127552	158	189	1	21	CTCGTCTTAAAACACAAGCATAAGTGTGTGT	(((.((((.........((.....(((((((&)))))))...)))))).)))	-14.6	0.999889
Candidate_608	NM_012831	352	398	1	21	TTCCATCTGTGTTCTTCAATTTGTGATTTTATTCTAAATTGTGTAT	((((..((((.((..........................(((((((&))))))))).))))..))))	-16.36	0.999981
Candidate_608	NM_053726	183	231	1	21	CTTCTCCAGAAAAGTCTGTAAATAAACAGGGCTGGTTGTTCTGTGTGT	(((((((.............................((((((((((((&)))))))))).)))))))))	-20.85	0.999736
Candidate_608	NM_001108480	535	559	0	21	CTACATGTGTGCAGTATGTGTGTC	((.(...(.(((....((((((((&))))))))...))).)..)))	-16.3	0.999732
Candidate_608	NM_001012066	353	373	0	19	TGTTCTGTGTCTTGTGTGTC	(.((((((.((.((((((((&)))))))))).)))))).)	-21.7	0.993396
Candidate_608	NM_203334	2723	2762	0	22	TCTCCTTCCGGCTGTGTTTTTTTTGTGAACAAGTGTGTC	(((((.(((.(((...................(((((((&)))))))...))).))))))))	-21.95	0.999126
Candidate_608	NM_001107518	361	403	1	19	CCTCATCACACCAAGGCTTCTTGATTATAAAGATATGTGTGT	((((...........(((((...............(((((((&))))))))))))..))))	-15.98	0.99992
Candidate_608	NM_017065	254	265	1	14	TGCCTGTGTAT	(((((((((((&)))))))..))))	-13.5	0.998631
Candidate_608	NM_001141935	619	638	0	21	CTCCATTGTTGTGTGTATT	((((.(((((.((((((((&))))))))..)))))..))))	-18.5	0.993628
Candidate_608	NM_001106266	152	194	0	19	CCCCTGAACCACGATCAGAAAACATGCTACAAGCTGTGTGTT	((((((...........................(((((((((&)))))))))...)))).))	-17.61	0.999457
Candidate_608	NM_001108487	434	470	0	22	TCTACCTCATGGGTGTGTAAGCATGTTGAGTGTATC	(((.((((...............((((..(((((((&)))))))...)))).)))))))	-18.19	0.999126
Candidate_608	NM_001106272	3177	3207	0	21	TTCCTCGCTGTTATCTCTATCTTGTGTATC	((((((.((((...(((.....((((((((&)))))))))))))))))))))	-23.9	0.997495
Candidate_608	NM_001007630	294	350	1	23	TTTTCCAGTATTAAACATGCATGCGTTGATCTTGCAGTTTATTTCTCATTGTGTAT	((((((.......................((((((.........(((..(((((((&))))))))))))))))))))))	-16.4	0.999451
Candidate_608	NM_173317	299	329	0	22	TTTCCTTGGAAAAAATGTCTAGTGTGTGTT	(((((((........(((((..((((((((&)))))))).))))).)))))))	-20	0.999249
Candidate_608	NM_001007691	69	90	0	22	TTGACTCTTGTGGTGTGTGTC	((..(((((((..((((((((&))))))))...)))))))..))	-21.9	0.993602
Candidate_608	NM_001191629	47	69	1	21	CTCACCTGGAAGTGTTGTGTAT	(((.((((......((((((((&))))))))...))))..)))	-16.9	0.995434
Candidate_608	NM_080786	750	772	0	19	CCATTCCTACTTAATGTGTATT	((..((((.(((..((((((((&)))))))).))).))))))	-16	0.997149
Candidate_608	NM_053366	312	330	1	22	TCTCAGCAGTATGTGTGT	((((..(.((.(((((((&)))))))...))..)..))))	-14.7	0.99902
Candidate_608	NM_001013192	518	555	0	22	TCTCCAGGAAGCTTAGGAAGGTGGATCTCTGTGTGTT	(((((.....((..............(((((((((((&)))))))))))))....)))))	-20.33	0.99837
Candidate_608	NM_001013192	1186	1207	0	21	CTTATCCTTAATCAGTGTGTC	(((.((((...((.(((((((&))))))).))...)))).)))	-18.1	0.996389
Candidate_608	NM_001013434	911	933	1	22	TTTCACAGCGCACCTTGTGTAT	((((.....((..(.(((((((&))))))))..)).....))))	-13.5	0.999827
Candidate_608	NM_017229	214	251	0	21	CTTCTCCAAGCCTTCACTGGTGTGTAAATAGTGTGTC	(((((((..(((((................(((((((&))))))).))))).)))))))	-23.93	0.991313
Candidate_608	NM_001108500	2	56	1	21	CTCCAACTTCCGAGCTTTGGAAGCAAGGAATTATAAATGTATGCACATGTGTGT	((((....(((..(((((.............................(((((((&)))))))))))).)))))))	-17.65	0.999948
Candidate_608	NM_001108500	2359	2407	0	21	CTTTTTATTACTGTGTTTATGTGAATGAGTTGTTAAAGCATGTGTATC	((((((....((((.((.......................((((((((&)))))))))).))))))))))	-15.1	0.999906
Candidate_608	NM_012785	40	84	1	21	CTCAAGGTGTTTGTGGAGGAAGAACTGCAGTTATCACTGTGTGT	(((.....................((((........((((((((&))))))))..))))...)))	-14.65	0.999671
Candidate_608	NM_017046	734	786	1	20	TCCTTTATTTTGTCTTTGAACTGAGAGTATGCGTATGCGTGAGAGTGTGTGT	(((((....(((((((.............................(((((((&)))))))))))))))))))	-15.65	0.999929
Candidate_608	NM_012713	645	679	0	22	TGTCACCTTGCTGTAGTTTCTAATACTGTGTGTC	(.((..((((((.............(((((((((&))))))))).))))))..)).)	-21.64	0.99308
Candidate_608	NM_001100482	0	39	0	21	CTCAGGGTGAGCCAGGAAACGATAATAAAGCTGTGTGTT	(((.......(((.................(((((((((&))))))))).))).....)))	-14.57	0.999293
Candidate_608	NM_001134574	1122	1161	0	22	TCCCTCCAGATACTTGGTGGGTGTTTATAAGTGTGTATT	(((((((..............(((((.....((((((((&)))))))).)))))))))).))	-16.83	0.998107
Candidate_608	NM_001013237	99	117	1	16	CTTGTTTAGGATGTGTGT	(((((((....(((((((&))))))).)))))))	-14.8	0.999117
Candidate_608	NM_017129	62	89	0	22	TCTCCATCTATGTCATCCATGTGTGTT	(((((.(((.((((.((..((((((((&))))))))))))))))))))))	-21.5	0.994366
Candidate_608	NM_001014024	401	448	0	21	CTCCTCAGATGAACCACTTTACACTTGGTGACTTGTGGTGGTGTGTC	((((((...((....................(((......(((((((&))))))).))).)).))))))	-18.6	0.999241
Candidate_608	NM_001012137	111	129	1	18	CGGTATGTGTGTGTGTGT	(....(((.(.(((((((&))))))).).)))...)	-13.5	0.99399
Candidate_608	NM_019337	97	120	0	19	CCTTCCCTCAGAATATGTGTATT	(((((((((......((((((((&))))))))))))..)))))	-17.7	0.997051
Candidate_608	NM_001079894	559	612	1	22	TGTCCATATTGACTGTCTGAAGCTTTACATGTTTGGGTGGCAAAAATGTGTGT	(.(((.......((((((............................(((((((&))))))).))))))..))).)	-13.65	0.99992
Candidate_608	NM_001079894	2424	2461	0	21	CTCCTAATGTTCACTGTCACACTGCTCTATGTGTGTC	(((((................((((.((.((((((((&)))))))).)))))).)))))	-24.33	0.998849
Candidate_608	NM_001108506	402	443	0	20	TTTTTCTGTACTCATATTTAGATTCACAATGGTTGTGTATC	(((((((((.(((....................((((((((&))))))))))))))))))))	-19.05	0.995956
Candidate_608	NM_053420	78	105	0	20	TCCTTGGGTGTCTGCACTATGTGTGTT	(((((......((((.((.((((((((&)))))))).)))))))))))	-20.1	0.993602
Candidate_608	NM_001163277	2892	2944	0	22	TCAGTTCTTGCCATCACTCCGTCATTGAACCCTTAAGTTGGGGTTGTGTGTT	((..((((((((.((.............................((((((((&))))))))))))))))))..))	-18.75	0.999706
Candidate_608	NM_001108922	498	525	1	21	CTCTGGCAATTTCTGCAACTTGTGTAT	((((......((((((...((((((((&))))))))..))))))))))	-19.1	0.998107
Candidate_608	NM_001107559	1249	1284	0	20	TGTTCATATGCACCCACAAACAATTAGTGTGTATC	(.(((...(((..(.............((((((((&)))))))))..))).))).)	-14.51	0.999744
Candidate_608	NM_001108508	9	45	0	19	CCTGAATGCACGGAGTATTATTTTTATATGTGTATT	(((...(((...................((((((((&))))))))...)))..)))	-13.45	0.999946
Candidate_608	NM_133441	2835	2857	1	22	TCTCAAGCTGTAAATTGTGTAT	((((...((((...((((((((&))))))))..))))...))))	-18.6	0.998927
Candidate_608	NM_133440	2835	2857	1	22	TCTCAAGCTGTAAATTGTGTAT	((((...((((...((((((((&))))))))..))))...))))	-18.6	0.998927
Candidate_608	NM_145088	2408	2452	0	22	TGTCCTCAGAGATAAAAGAGCCTAGCATACAGCCTGTGTGTGTC	(.(((((........................((((.((((((((&)))))))).))))..))))).)	-24.97	0.999707
Candidate_608	NM_017127	102	128	1	22	TCTCACTACTGAGCACCGATGTGTAT	((((.((.(((....((..(((((((&)))))))..))))).))))))	-19.5	0.99902
Candidate_608	NM_001008305	1189	1211	1	21	CTCCTAATGTGCTTGTGTGTAT	(((((....(((((.(((((((&))))))).)))))..)))))	-24.3	0.997967
Candidate_608	NM_001025645	64	98	1	20	TCCTCTGGGCTTTAATAAAAATCCAAATGTGTGT	((((((..(((((..............(((((((&)))))))))))).))))))	-20.23	0.999285
Candidate_608	NM_001106330	23	42	0	19	TTTCGTGACTGTGTGTGTT	((((.((.((.((((((((&)))))))).)).)).))))	-17.6	0.992727
Candidate_608	NM_021579	261	306	0	23	TTCCCTTTACTTTTTAAGATAAAGAGTGATATTGTAGTGTGTGTC	(((((((........................((((..((((((((&))))))))...)))))))).)))	-15.15	0.999988
Candidate_608	NM_001100740	182	232	1	21	CTTCTCCATGCCTGTGATGGAAAACAGCCTATAGGAACTTACTTGTGTGT	(((((((.(((((.............................((((((((&))))))))))))))))))))	-24.25	0.999542
Candidate_608	NM_053445	1819	1881	0	23	TTCTACTTCCTGGCCACAGGCATTTCACTTAATTGAGCCTAATGTCAGTATCTGTGTGTGTC	((((.((((((.........................((((..............((((((((&)))))))).))))))))))))))	-21.37	0.999626
Candidate_608	NM_001005886	2293	2322	1	19	TTTTCTGTATATTGTATAGAGCTGTGTAT	((((((((.............((((((((&))))))))..))))))))	-16.26	0.999968
Candidate_608	NM_001107463	779	832	0	21	CTCCTTTAGTGCCTTGACTCTTATTTGCTAGCTGCCCCTTTACCTTGTGTATT	(((((((..((((((..............................((((((((&)))))))))))))))))))))	-22.41	0.997051
Candidate_608	NM_012845	649	663	1	15	CTGTGAGTGTGTAT	((((...(((((((&)))))))...))))	-12.6	0.999923
Candidate_608	NM_012845	1550	1588	1	22	TCTGTTTGCTGGGATCAGTTATTGTGTTCTCTGTGTAT	(((.(((.(((................(((((((((((&))))))))))))))))).)))	-18.99	0.993286
Candidate_608	NM_134330	71	94	0	15	CTGTCATTAGGGTGGTGTGTGTT	(((((.((.......((((((((&)))))))))))))))	-11.81	0.997945
Candidate_608	NM_001013151	988	1013	0	21	CTCTAGATATTGCATTGTGTGTGTC	((((.....((((.((.((((((((&)))))))).))))))..))))	-19.7	0.995323
Candidate_608	NM_022276	627	661	0	21	TTCCTTTATTAAAAAAGAACCAGCTGGGTGTGTC	(((((..............((.(((..(((((((&)))))))...))).)))))))	-19.03	0.999436
Candidate_608	NM_001024292	287	355	1	22	TTTCCTGACTGTTACCTAGCAGGGAAACCATTGCCATGTACACCAGCAATGTGTGCTGTGCTGTGTAT	((((((...........................((..................((((...((((((((&)))))))).))))))))))))	-17.08	0.999603
Candidate_608	NM_001107596	1948	1968	1	16	TGTGCATGTAATCTGTGTAT	(.(((......(((((((((&))))))))).))).)	-15.2	0.999449
Candidate_608	NM_001107597	36	80	1	22	TCTCCTGGAGATGCCTTTTTTCTTTTTAAAGTTAAGATGTGTGT	((((((.....((((((....................(((((((&)))))))))))))..))))))	-21.85	0.999945
Candidate_608	NM_001106347	215	236	0	21	TTTCTCGTGTGTATGTGTGTT	((((((.(((.(.((((((((&)))))))).).))).))))))	-20.6	0.992685
Candidate_608	NM_001107584	945	965	1	21	CTAGTCATATATCTGTGTAT	((..((.....(((((((((&))))))))).....))..))	-16.1	0.999657
Candidate_608	NM_001107584	1112	1142	1	19	CTTCCTGAGCCTATTGTGAGTGCTGTGTAT	((((((..((((..........((((((((&))))))))))))))))))	-21.8	0.997067
Candidate_608	NM_001106350	676	690	1	15	CTGTGTGTGTGTGT	((((.(.(((((((&))))))).).))))	-16.5	0.99308
Candidate_608	NM_001035002	325	340	1	16	TGTGTGTGTGTGTGT	(.(((.(.(((((((&))))))).).))).)	-13.8	0.999863
Candidate_608	NM_001035002	542	590	0	22	TTTCCTGTGCAGTTGGTGGAATCAACCACACCTGAACATGTGTGTGTC	((((((........................((((....(.((((((((&)))))))).)..))))))))))	-21.35	0.999542
Candidate_608	NM_001106374	5	32	0	21	CTCTATTTTTATAAGCAGGTGTGTGTC	((((.((((.....((...((((((((&))))))))...))))))))))	-14.9	0.998412
Candidate_608	NM_001007694	107	140	0	20	TCCTATGAGCCTGATAACAACCGGAAGTGTGTC	((((.....((((.......((....(((((((&)))))))...))))))))))	-17.41	0.999126
Candidate_608	NM_013220	659	683	0	16	CCTGTAAATGTGTAAATGTGTATT	(((((...........((((((((&))))))))...)))))	-14.74	0.999944
Candidate_608	NM_024385	679	700	1	16	CCGTGTCTATAGCATGTGTAT	((.(((((......(((((((&))))))).)))))))	-15	0.999943
Candidate_608	NM_001106369	1278	1312	0	19	CTTCCTGGCTTAAGACGAGTCAGATGTGTGTGTT	(((((((.(((...............((((((((&))))))))))).)))))))	-21.16	0.995434
Candidate_608	NM_001017386	1222	1252	0	22	TCTGCTTCCTGACTACAGATAAAGTGTATC	(((.(((((((.((.........(((((((&)))))))..)).))))))))))	-20.8	0.994381
Candidate_608	NM_001033699	473	495	0	23	TTCTCTTATGTATATGTGTGTT	(((((((.(((...((((((((&))))))))...)))..)))))))	-19.6	0.998979
Candidate_608	NM_001033699	928	959	0	21	CTCTAATAATTATTCTGAGTCTCAGTGTATC	((((.........(((..(((((.(((((((&))))))).))))).)))))))	-20.5	0.997224
Candidate_608	NM_199104	1202	1237	0	21	TTTGTCCTGGTGAGAGAAGGTCACCTCTGTGTATT	(((.(((((..............((((((((((((&))))))))))))))))).)))	-25.03	0.995912
Candidate_608	NM_001107588	918	945	1	20	TTTTGTTGCATAAATATTAATGTGTAT	((((.((((...........(((((((&)))))))...)))).))))	-12.64	0.999985
Candidate_608	NM_001106353	1271	1338	1	22	TTTCCTGGAATCTTGTGCTGCACTGGTAGACCTGAGTCTGCCCAACTTGTTGACAGCTCTTGTGTAT	((((((..............................((((((...............((.(((((((&)))))))))))))))))))))	-17.77	0.999827
Candidate_608	NM_139192	1411	1450	0	23	TTCTTTCCCTGGACAGGAAGCTAGTTACCCGAGTGTATC	(((((..((((.................((..(((((((&)))))))...))))))..)))))	-20.42	0.999126
Candidate_608	NM_001134612	689	765	1	22	TTTCCAAAATCCTTGTTTCCACAAGTATATAATTTAGCAGAGGCCTTGATGGTGTTTATTTTGGGGACGTGTGTGT	(((((....((((.............................(((((......................(((((((&)))))))))))))))))))))	-16.09	0.999903
Candidate_608	NM_001134612	1533	1578	1	22	TTTCACTCTGTAATTTAATACCTTGTAGATACATTATTTGTGTGT	((((..(((((.........................(((((((((&))))))))).)))))..))))	-15.67	0.999648
Candidate_608	NM_001134612	3088	3143	1	22	TTTCCTTTAAAATTTTATACTGTCTTGTTTAAAAGTCTTCTGAATGTATGTGTAT	(((((((............(((((((......................(((((((&)))))))))))))))))))))	-18.14	0.999759
Candidate_608	NM_001127484	2441	2472	0	19	CCGTCTGTCAGTCATCGTGACTATGTGTATC	((..(((((..............((((((((&))))))))..)))))..))	-19.29	0.999921
Candidate_608	NM_001106365	383	404	0	20	TTCTATGAGCATGTGTGTGTC	((((....((.(.((((((((&)))))))).).))...))))	-16.3	0.997051
Candidate_608	NM_031583	11	37	1	18	CGCCTGCCGTCTTGGAAGATGTGTAT	(.((((((...........(((((((&)))))))..)))))).)	-19.32	0.992942
Candidate_608	NM_001107611	2257	2304	0	21	TTCCATTGGCATGGTTCTTGCATTTTTTAAAAATTCCTGTGTGTGTT	((((...........((((((...............((.((((((((&)))))))).))))))))))))	-16.96	0.999893
Candidate_608	NM_001106202	1108	1133	0	22	TTTCCTTTTACTGGCAATGTGTGTC	(((((((...(((.(..((((((((&))))))))..).))))))))))	-24.4	0.999403
Candidate_608	NM_013031	1086	1133	0	21	CTTCCCTTTCTGAAGCAGAGAAAACCATCTACAAGCGTGTGTGTGTT	(((((((...........................((.(.((((((((&)))))))).).))))).))))	-17.92	0.999745
Candidate_608	NM_001107448	525	547	0	17	TCACTGTCCTTAGGTGTGTGTT	((.(((.((((...((((((((&)))))))))))))))))	-16.5	0.991077
Candidate_608	NM_001105900	117	132	1	17	TTTTGCAATGTGTAT	((((((..(((((((&)))))))...))))))	-15.1	0.999796
Candidate_608	NM_001025016	286	332	1	19	CTTCCTGTTTCTATTAGATACATGGTTACCATGGTTTGTTGTGTAT	(((((((((((............................(((((((&))))))))))))))))))	-21.18	0.99955
Candidate_608	NM_001105898	991	1034	0	20	TTCTCTTATTCTAGTAGGTAAATGTATATGAATGGTGTGTGTC	(((((((.(((........................((((((((&)))))))))))..)))))))	-16.15	0.999855
Candidate_608	NM_001100560	2392	2412	1	20	TCCACAAATTCACTGTGTGT	(((.(....((.((((((((&)))))))).))...).)))	-14.3	0.997051
Candidate_608	NM_001107114	336	353	1	19	TGTTCAGCACTGTGTAT	(.(((.((.((((((((&))))))))..)).))).)	-14.5	0.997051
Candidate_608	NM_001034004	1361	1396	0	21	CTCATCTCTGTCACAACGTACAGTACAAGTGTGTC	(((.((.(((((................(((((((&)))))))...))))))).)))	-17.81	0.999126
Candidate_608	NM_001108841	2662	2694	0	20	TGCTACTGCCTTTTATAAAGAACTAGTGTATC	(.((.((((((((............(((((((&))))))))))))))).)).)	-19.9	0.995289
Candidate_608	NM_001013980	801	816	1	16	TGTGTGTGTGTGTGT	(.(((.(.(((((((&))))))).).))).)	-13.8	0.999863
Candidate_608	NM_001013980	2778	2798	1	19	CCTCTCTAAAGTATGTGTGT	((((.((...((.(((((((&)))))))...))))))))	-15.2	0.998886
Candidate_608	NM_001100559	123	136	0	13	GCTGAAGTGTATC	(((...(((((((&)))))))...)))	-14.7	0.999659
Candidate_608	NM_001100559	221	271	0	23	TTCTCAGCAACCACATGTTAATGGGATCCAATGCCCTCTTCTGGTGTGTC	(((((.....................(((..((((....(((.(((((((&))))))))))))))))).)))))	-21.45	0.991313
Candidate_608	NM_001107112	126	184	0	23	TTTTTCCCTGAGGAGGAATATAAATGACTTATTTGGACATTGGGATTCCCTGTGTGTT	((((((((((.................((....................(((((((((&))))))))))).)))).))))))	-14.82	0.999694
Candidate_608	NM_001037774	1414	1435	1	19	TTTGCTGTAAATATTGTGTAT	(((.((((.....((((((((&))))))))..)))).)))	-13.4	0.999658
Candidate_608	NM_001100558	1045	1061	0	16	TGTGTGTGTGTGTGTT	(.(((.(.((((((((&)))))))).).))).)	-14.7	0.996379
Candidate_608	NM_001127523	168	202	1	19	TTTCCTGTCTTCTTTTTCTATTAAATATGTGTAT	(((((((((((................(((((((&))))))))))))))))))	-20.09	0.998105
Candidate_608	NM_001170327	940	973	0	23	TTTTTAGGGTCTGATAGAATATTCATGTGTATT	(((((....((((........(((.((((((((&))))))))))).))))..)))))	-13.1	0.999186
Candidate_608	NM_153724	469	513	0	23	TTCTCGTTCCTTCCCTCGTGGTCTAACGTTCATGCATGTGTATT	(((((.(((((..((((...................((((((((&)))))))))))).))))))))))	-21.5	0.998513
Candidate_608	NM_001107108	1060	1081	1	13	GCTTCATACGAACATGTGTGT	(((((.........(((((((&))))))))))))	-12.6	0.999959
Candidate_608	NM_001105892	195	244	0	23	TTTTCTTGATGTATGTATGTGTGTGTGTGTGTGTCTGTGTCTGTGTATC	(((((((..........................(((((.((((((((((&)))))))))).))))))))))))	-24.36	0.996591
Candidate_608	NM_012791	11	33	1	21	CTTGAGTTTGTTTCTTGTGTGT	(((...((((((((.(((((((&)))))))))))))))..)))	-16.8	0.995865
Candidate_608	NM_199373	1625	1645	1	21	CTGTTAGTGTTCCTGTGTGT	((.((..(((..((((((((&))))))))..)))..)).))	-18.9	0.997067
Candidate_608	NM_199391	88	126	1	22	TCTAGTCTTTTAAAGGGAAAAAAAAGCAATCTGTGTGT	(((..((((................((..(((((((((&))))))))).))))))..)))	-16.19	0.999736
Candidate_608	NM_001006955	307	350	1	22	TCTGCTAATGTCTGCTAAATCCAGTAGTGTAGTAACTGTGTGT	(((.((..(((((......................((((((((&)))))))))))))..)).)))	-19.14	0.999705
Candidate_608	NM_001105888	748	765	1	19	CCCCAGAATGTGTGTAT	((((.(..(.(((((((&))))))).)..).)).))	-15	0.999827
Candidate_608	NM_001037981	648	711	0	21	CTTTTCCTGTTTTAAATTAAACATAGAGAATTATGAATATTATTTAAATTCTATTTGTGTATC	((((((((((..............................(............((((((((((&)))))))))))))))))))))	-18.01	0.99981
Candidate_608	NM_001134481	4021	4048	1	21	CTCATTGAAGTCTGCCAAAATGTGTGT	(((.......((((((....(((((((&)))))))..))))))..)))	-19.7	0.999889
Candidate_608	NR_032745	33	66	0	21	CTTCTATATGTGCCCACATATATACAGTGTATC	(((((...(.((((............(((((((&)))))))...)))).))))))	-16.06	0.999436
Candidate_608	NM_017195	336	360	1	22	TTTCTCTCTGTTCCAAGTGTGTGT	(((((..((((..(...(((((((&))))))))..))))..)))))	-19.6	0.998886
Candidate_608	NM_017242	96	121	0	18	CTATTGTTTCACAAGATTGTGTGTT	((.(((((((.......((((((((&))))))))))))))).))	-13.61	0.99926
Candidate_608	NM_199113	602	647	0	23	TTCCCTTCAACTTTTAATTTCAAAACACAAGTAACTGTGTGTGTC	((((((((..........................((.((((((((&)))))))).))...))))).)))	-17.75	0.999974
Candidate_608	NM_001012017	817	843	1	21	CTCTGAAGGTTTGAAGATCTGTGTGT	((((.....((((....(((((((((&)))))))))..)))).))))	-18.7	0.993973
Candidate_608	NM_001105874	1643	1665	1	22	TCTTTGTGTGTATGTTGTGTGT	((((..(.(((...((((((((&))))))))..))).)..))))	-17.5	0.998107
Candidate_608	NM_022712	2093	2113	0	19	TCTTGGGTAAAATGTGTGTC	((((..((....((((((((&))))))))...))..))))	-16.1	0.998107
Candidate_608	NM_001109054	354	403	0	21	TTCCTTATAAGATGTAAAAAAAAATCATATATAAAATAAATTGTGTGTC	((((((......(((.........................(((((((((&)))))))))..))).))))))	-15.13	0.999963
Candidate_608	NM_001013421	185	216	1	19	TCTCCTGCAGGAGGATGATGGATGTGTGTAT	((((((((..............(.(((((((&))))))).).))))))))	-20.86	0.999662
Candidate_608	NM_019221	1715	1757	1	17	TTTTGCCAGAAAATAGTATATTGTGTACACGTGTCTGTGTGT	(((((((..........................(((((((((&))))))))))))))))	-17.26	0.999463
Candidate_608	NM_019221	1768	1783	1	16	TGTGTGTGTGTGTGT	(.(((.(.(((((((&))))))).).))).)	-13.8	0.999863
Candidate_608	NM_001127343	1996	2038	1	17	TTTTGCCAGAAAATAGTATATTGTGTACACGTGTCTGTGTGT	(((((((..........................(((((((((&))))))))))))))))	-17.26	0.999463
Candidate_608	NM_001127343	2049	2064	1	16	TGTGTGTGTGTGTGT	(.(((.(.(((((((&))))))).).))).)	-13.8	0.999863
Candidate_608	NM_001127342	1715	1757	1	17	TTTTGCCAGAAAATAGTATATTGTGTACACGTGTCTGTGTGT	(((((((..........................(((((((((&))))))))))))))))	-17.26	0.999463
Candidate_608	NM_001127342	1768	1783	1	16	TGTGTGTGTGTGTGT	(.(((.(.(((((((&))))))).).))).)	-13.8	0.999863
Candidate_608	NM_001127339	1996	2038	1	17	TTTTGCCAGAAAATAGTATATTGTGTACACGTGTCTGTGTGT	(((((((..........................(((((((((&))))))))))))))))	-17.26	0.999463
Candidate_608	NM_001127339	2049	2064	1	16	TGTGTGTGTGTGTGT	(.(((.(.(((((((&))))))).).))).)	-13.8	0.999863
Candidate_608	NM_138866	761	837	1	22	TCTCTGAGTTCAAGGCCAGCCTGGTCTATAAGAGTTCCTAAACAGTGAGTGCTGCACAGAGAAACCCTTTGTGTAT	(((((..............................((((..........................(((((((((((&))))))))))).)))))))))	-17.84	0.999092
Candidate_608	NM_181473	2238	2270	1	21	CTCTGCAGATGCTAACTGTTATGTATGTGTGT	((((.(...((((............(((((((&)))))))..)))).).))))	-14.84	0.999938
Candidate_608	NM_053655	49	92	0	21	CTGCCTACCTGAGTAGAAATTTATTTATGGACTTTTGTGTATC	((.(((.((((....................((((((((((((&)))))))))))))))))))))	-23.75	0.994836
Candidate_608	NM_183052	1918	1938	1	21	TTCTTTGTGTGTGTGTGTGT	((((((.(((.(.(((((((&))))))).).))).))))))	-20.9	0.997244
Candidate_608	NM_001013125	290	321	1	17	TGCTGTCAAAAGGCTAATACAGGCTGTGTGT	(.(((((................((((((((&)))))))).))))).)	-14.43	0.999739
Candidate_608	NM_001014114	978	1000	0	22	TCTCTGTGCGTGTATGTGTGTT	(((((...(.(((.((((((((&))))))))...))).).)))))	-20.5	0.992764
Candidate_608	NM_053347	110	145	1	19	CTTTGTGCTATGCAGCCTAAGCTAAGGCTGTGTGT	((((.((((..................((((((((&)))))))).)))).))))	-17.41	0.999775
Candidate_608	NM_053347	857	911	1	22	TTTCCTAGTTGATGAGCAAAACTGGCCTAGCATCAGACCTAGAACTTTGTGTGT	((((((...................(((.((.............((((((((((&)))))))))))))))))))))	-17.61	0.992293
Candidate_608	NM_053347	1025	1048	0	16	CCTGTTCAATAGATGTGTGTGTC	((((((.......(.((((((((&)))))))).)))))))	-17.61	0.998499
Candidate_608	NM_133421	2165	2186	0	18	TTCAAGTGCTGTTTGTGTGTT	(((...((((.((((((((((&)))))))))))))).)))	-15.9	0.994055
Candidate_608	NM_001135846	733	757	0	20	TCCTTACATGTAAACTTGTGTATT	(((((...(((....(((((((((&)))))))))..))).)))))	-17.5	0.995956
Candidate_608	NM_001007721	1485	1554	0	23	TTCTCCCTCCGATACCCTTTCCATTTTTGAGCATGAGTTGGAGAGGTGACTCTGGGACAGGTGTGTATC	((((.(((((....................((.................(((.........((((((((&))))))))))))).)))))))))	-17.12	0.999851
Candidate_608	NM_001025756	1182	1222	1	21	CTCTTCTGACATGCAGAAATATATGCAGAACACTGTGTAT	(((((((................(((......((((((((&))))))))..))))))))))	-18.49	0.999926
Candidate_608	NM_001106974	200	224	0	21	CTCAGATATTTTGTTCTGTGTATT	(((.....((((((((((((((((&))))))))))).))))).)))	-19.5	0.992152
Candidate_608	NM_001106974	2543	2572	1	21	CTCAATCTGCAAACCCAGAAAATGTGTAT	(((..(((((............(((((((&)))))))...)))))..)))	-17.26	0.999976
Candidate_608	NM_001106979	1111	1146	0	19	CCTTCAAACACCAGTGAATGTGCACTTAGTGTGTC	(((((...............(((.(((.(((((((&))))))).)))))))))))	-18.96	0.999126
Candidate_608	NM_001106985	387	423	0	22	TCTCTCTTCTGAAAGAACAATCCGTGATTGTGTATT	((((.((((((..........((....(((((((((&))))))))).))))))))))))	-19.8	0.993973
Candidate_608	NM_001044282	517	570	0	21	CTCCTTCATAGCACCGTGTGACAAACACTTGAGAGAGTGCACGTGTGTGTATT	(((((((..............................(((.(.(.((((((((&)))))))).))))))))))))	-19.01	0.999662
Candidate_608	NM_022391	3	54	1	22	TCTTACTCCTTTATAGTTTATGTAAGTTGTATTAATAAAGCATTTGTGTGT	((((.(((((.............................((.(((((((((&))))))))).)))))))))))	-19.05	0.999814
Candidate_608	NM_001037773	1583	1636	1	23	TTCTCTATTAGCATAGGAACCTGCACATTCGTTTGTTATTTGTATGTGTGTGT	((((((.............(((((....................(.(((((((&))))))).).))))).))))))	-17.04	0.999938
Candidate_608	NM_172008	2630	2670	1	22	TTTTACATTGCTTCCGGAATTTATATACTACAGTGTGTAT	((((...(((((((...................(((((((&))))))))))))))...))))	-15.1	0.999965
Candidate_608	NM_031138	21	41	1	22	TTTCCATCGTCGTTGTGTAT	(((((..((((.((((((((&)))))))).))).)..)))))	-18.1	0.996074
Candidate_608	NM_031138	119	154	0	20	TCCTTCAGTTTAGAACCTACAAAAGCTTGTGTATC	((((((.((((...............(((((((((&))))))))))))).))))))	-18.36	0.994671
Candidate_608	NM_153629	1435	1486	1	21	CTCTTATGCAACTGACTGTCCTTAATGATGATCTCATAAACATTTGTGTGT	(((((..........(((((......................(((((((((&)))))))))))))).)))))	-16.04	0.999396
Candidate_608	NM_001107001	637	660	0	22	TTTCGAAACTGTGAATGTGTGTT	((((....((((...((((((((&))))))))...))))...))))	-16.1	0.999175
Candidate_608	NM_001107001	3435	3456	1	20	TTAGTTTGTCAAAATGTGTGT	((..((((((....(((((((&)))))))..))))))..))	-13.5	0.999521
Candidate_608	NM_001025134	98	150	0	21	CTTCCCTTTGTGACTTTGTGTGCTTATTTGAGACAAGGTCTCACTGTGTGTC	(((((((..............................(((((..((((((((&)))))))))))))))).))))	-20.11	0.99974
Candidate_608	NM_001107002	808	825	0	19	CCAATTGCATGTGTGTT	((..((((.((((((((&))))))))...))))..))	-16.8	0.997662
Candidate_608	NM_022246	0	44	1	16	CTTGTTTTGGGAGGGATGTGGATTGGGTGAAGGGAACTGTGTAT	(((((((.............................((((((((&)))))))))))))))	-12.55	0.999852
Candidate_608	NM_001107003	372	403	0	16	TCTGCCAATACCAAGGATAGTCTTGTGTGTT	((((((..............((.((((((((&))))))))))))))))	-15.63	0.999766
Candidate_608	NM_001107003	454	497	1	18	CTCTTGTTAGCGGTTATTTGTCTTAGTCTATAAAGCTGTGTGT	((((((((...........................((((((((&)))))))).))))))))	-17.19	0.999788
Candidate_608	NM_001109607	41	82	1	21	CTCCAGTAATTTCAATGGCACACATAGTTTTGCCTGTGTAT	((((.......................((((((((((((((&)))))))..)))))))))))	-18.2	0.999889
Candidate_608	NM_001109638	286	303	1	20	TCTGTGTGTATGTGTGT	(((.(.(((.(((((((&)))))))...))).).)))	-14	0.998886
Candidate_608	NM_017161	688	705	0	20	TCCCCTAGCTGTGTATT	((((((..(((((((((&)))))))))....))).)))	-19.1	0.996331
Candidate_608	NM_001135033	1937	1949	1	13	GTCACTGTGTAT	(((.((((((((&)))))))).)))	-15.1	0.99985
Candidate_608	NM_001100968	249	262	1	14	TGTATATGTGTGT	(((...(((((((&)))))))...)))	-11.5	0.999972
Candidate_608	NM_001105789	545	565	0	19	TGTCCATGTATATGTGTATC	(.(((.(((...((((((((&))))))))...)))))).)	-18.9	0.99731
Candidate_608	NM_001009623	180	218	0	22	TCTCCCACATGGCCCCAAATTCTTTTGTTGTGTGTGTT	(((((..(...(((..............(.((((((((&)))))))).)))).)..)))))	-19.63	0.999542
Candidate_608	NM_053992	764	806	0	22	TCTCATCGAATGGAAACATGTTCTTGCATGTGGATGTGTGTT	((((................(((((((.......((((((((&))))))))...)))))))))))	-17.59	0.999811
Candidate_608	NM_001001718	170	211	0	21	CTCCTCCCGTGCCCATTTCTAATAAAATATATGTGTGTGTT	(((((((..((((..................(.((((((((&)))))))).))))))))))))	-25.26	0.999258
Candidate_608	NM_001108279	1648	1683	1	22	TCTCCTACCACCTGAATGAATGCAGACTTGTGTGT	((((((.((...........(((....((((((((&))))))))..)))))))))))	-20.1	0.997067
Candidate_608	NM_001105798	211	256	1	22	TCTCTCACTGTACCACTAAGGCAGCCACCAACATTATGTGTGTGT	(((((..((((.........................(.(((((((&))))))).).))))..)))))	-18.57	0.99985
Candidate_608	NM_001107016	172	189	1	18	TTTGTGTGTGTGTGTGT	(((.(((.(.(((((((&))))))).).))).)))	-15.7	0.998886
Candidate_608	NM_001113781	601	639	0	22	TCTGCTATGTCATTCTATTAAAAAGATACCAGTGTGTC	(((.((.((((..(((...............(((((((&))))))))))))))..)).)))	-16.66	0.998218
Candidate_608	NM_001107019	1349	1382	1	23	TTCTCAGTCTGCAAAGACAGCTGTGTTGTGTGT	(((((..(((((.............((((((((&))))))))..)))))..)))))	-20.46	0.995434
Candidate_608	NM_001008334	619	670	0	23	TTTTGCTCACAAGCCATATTGCTGTGGTTATTACTGTCTGACTTGTGTGTC	((((.(((.........................((((((...(((((((((&)))))))))))))))))).))))	-18.91	0.99923
Candidate_608	NM_001107024	111	153	1	21	CTGTTCCTGGCTCATGCAGGGTTTGGGTTTTTCCATGTGTGT	((.((((((.(((......................(((((((&)))))))))).)))))).))	-22.44	0.995041
Candidate_608	NM_001105819	1113	1168	1	19	CCTCCTGCAGAAGAAAGTCTTTGGAATGAAGGCCCAGGACAATGATACTGTGTGT	((((((((..........((...........................((((((((&))))))))))))))))))	-20.32	0.999603
Candidate_608	NM_080583	1540	1563	0	16	CCAGCTTCTTTTAAAAGTGTGTC	((.((((((.......(((((((&))))))))))))).))	-17.71	0.995543
Candidate_608	NM_001105825	191	209	1	18	TTGCTGTAAAATGTGTGT	((.((((....(((((((&)))))))...)))).))	-14.4	0.999957
Candidate_608	NM_019299	716	739	0	19	CCATGACTGCACACGTGTGTATT	((....((((.(.(.((((((((&))))))))).)))))..))	-15.8	0.997329
Candidate_608	NM_080697	95	149	0	22	TCTCCAATGGCTGTGCTACTGCATGGACTGTATACTCGATTTCATGTGTGTGTC	(((((.............((((......................(.((((((((&)))))))).).))))..)))))	-19.86	0.999775
Candidate_608	NM_001109552	2397	2444	0	21	CTGTTCTGTATTAAGTCAGCAATTATAGTTTAGTCTACTAGTGTATC	((.((((.........................((((.((.(((((((&))))))))))))).)))).))	-16.57	0.999722
Candidate_608	NM_001007673	1552	1606	1	21	CCACTCTAGATGCATGGTTCTGAACATTTAGGTGCCTGTTATTTTACTGTGTAT	(..((((.........................(((((.........((((((((&)))))))))))))))))..)	-16.91	0.999836
Candidate_608	NM_001037190	234	287	1	22	TCTCCCTCTGAAAGCCAGCAGCAGACTTCTGAATAACACATCATCTTGTGTAT	(((.(((((....(((...........................((.(((((((&)))))))))))).))))))))	-19.02	0.999937
Candidate_608	NM_001135039	37	69	1	22	TCTCTACATCCCAGACATTTCCAAGTGTGTGT	(((((...(((.........((...(((((((&)))))))..))..))))))))	-13.3	0.999902
Candidate_608	NM_001108291	436	506	0	21	CTCCTTTCTCTACCCACATCCGTGTTTGAATGCTATTGCCTGTGACCTTTACGCTTAACTGTTGTGTATC	((((((.............................((((((....................(((((((((&)))))))))))))))))))))	-21.3	0.998538
Candidate_608	NM_001108291	588	607	1	21	TTTTTTTTCAACTGTGTGT	(((((((((..((((((((&))))))))..).))))))))	-14.2	0.995724
Candidate_608	NM_032613	2273	2295	1	22	TTTCATCCGTGTTTGTGTGTGT	((((.(((.(((((.(((((((&))))))).)))))))).))))	-21.4	0.997587
Candidate_608	NM_177982	933	973	0	21	CTTCCCCGTTTCTATTACTGCGTGTAACGTAAAGTGTATC	((((((.((((((....................(((((((&))))))))))))).)).))))	-19.05	0.995853
Candidate_608	NM_024133	1530	1570	0	21	CTTCCCCGTTTCTATTACTGCGTGTAACGTAAAGTGTATC	((((((.((((((....................(((((((&))))))))))))).)).))))	-19.05	0.996389
Candidate_608	NM_001105840	879	896	1	21	CTCTACTCCATGTGTGT	((((.((((.(((((((&)))))))..)).))..))))	-15.8	0.998891
Candidate_608	NM_001034109	58	87	1	21	CTCAAATATGACTGCGTACTGCTGTGTAT	(((........((((...((.((((((((&))))))))))))))...)))	-17.9	0.998412
Candidate_608	NM_001034109	591	608	1	19	CCTCAGTGTATGTGTGT	((((..(((.(((((((&)))))))...))).))))	-18	0.998273
Candidate_608	NM_001034112	708	730	0	21	CCTCTTCTGCATAATGTGTGTT	(..(((((((....((((((((&))))))))...)))))))..)	-21.9	0.997051
Candidate_608	NM_001107051	1479	1517	0	22	TTGACATCTGCCAATGGTTTGTGTCTGTTGTGTGTATC	((..(..(((((................(.((((((((&)))))))).))))))..)..))	-19.69	0.999828
Candidate_608	NM_001024765	818	833	1	13	GTCTCGAATGTGTGT	(((((...(((((((&))))))))))))	-14.3	0.999863
Candidate_608	NM_001191650	440	474	0	22	TCTTCACACATGTGTGTCTTCACACGTGTGTGTC	(((((.......(.((((((......((((((((&)))))))))))))).).)))))	-17.9	0.995434
Candidate_608	NM_001100728	11	43	1	22	TCTGCTCCTTTCACCCATGAATTGTTGTGTGT	(((.(((((.((............((((((((&)))))))).)).))))).)))	-18.32	0.997539
Candidate_608	NM_001025136	33	74	1	21	CTTTTTACAGTGCTGGAATGTAACATTATATACATGTGTAT	((((((....((((....................(((((((&)))))))..)))).))))))	-13.35	0.999958
Candidate_608	NM_001009677	1661	1697	1	19	CCTTGGCAATGTAGAGAAGAAGCTGCTGCTGTGTGT	((((..................(((((.((((((((&)))))))).)))))))))	-20.16	0.994179
Candidate_608	NM_001107057	221	263	0	22	TTTCCTCCTCTTTGCTTCTTCAATTAAACGTCTCTGTGTATT	(((((((((....................(((((((((((((&))))))))))))))))))))))	-30.15	0.998065
Candidate_608	NM_001107057	2856	2903	1	23	TTCTCCCTTTATCTTCCCTAACCTTTTCATTTTTCTACTTTGTGTGT	((((((..........................((((.((((((((((&))))))))))..))))))))))	-19.36	0.999482
Candidate_608	NM_001107057	3905	3929	1	22	TGTTCTCTATAGCCTCATGTGTAT	(.((((((...(((((.(((((((&)))))))))))).)))))).)	-23.9	0.997587
Candidate_608	NM_001107058	1542	1565	0	21	CTGGTTTTGCAGATATGTGTGTT	((..((((((.....((((((((&))))))))...))))))..))	-16.5	0.997051
Candidate_608	NM_001007613	28	58	0	23	TTTTCATAATTGCTCTTTATATTGTGTGTT	(((((....((((.(((.....((((((((&)))))))))))))))...)))))	-16.1	0.998682
Candidate_608	NM_024355	311	355	1	21	TTCCTAGGGATCTGAAATCCATAGACTAAGAGAAAACTGTGTAT	(((((...(.(((.......................((((((((&))))))))))))...)))))	-13.9	0.999744
Candidate_608	NM_001034958	678	708	0	19	CCTAGTAACTGTCTTACGAACTTGTGTATT	(((.....(((((((.......((((((((&))))))))))))))).)))	-18.91	0.99731
Candidate_608	NM_133594	111	170	1	22	TCTCCTCTTTCATTTCCCTGTCCTCATTTCTTTATTGTACATAAGTAACTGGTGTGTGT	((((((..........((((.((((...........................(((((((&)))))))))))))))))))))	-23.22	0.999889
Candidate_608	NM_001105853	173	240	0	22	TCTCCAGATACGAAGGTCCAGATAATATGGCTGCTGCCAAAGGGGAGGTTGTGTATGTGTGTGTGTC	(((((..........................(.(((((...................(.((((((((&)))))))).)))))).))))))	-21.56	0.999603
Candidate_608	NM_153735	300	315	1	16	TGTGTGTGTGTGTGT	(.(((.(.(((((((&))))))).).))).)	-13.8	0.999922
Candidate_608	NM_001109602	585	619	1	23	TTCACCTTTGCCATAATAAAATAGAAATGTGTGT	(((.((((((((...............(((((((&)))))))..))))).))).)))	-16.73	0.999647
Candidate_608	NM_139060	633	664	0	23	TTCTCATCAGTTGTGTATGTGTGTGTGTGTC	(((((.((.........(((.(.((((((((&)))))))).).))).)).)))))	-20.8	0.999041
Candidate_608	NM_001107075	893	912	1	19	TCTCCTACATATTGTGTAT	((((((.(...((((((((&))))))))..).))))))	-17	0.998545
Candidate_254	NM_001107941	1236	1267	0	20	GCTGTGCGTAAGGATTGGTTTTTTCCCTAGG	(((((.(...........((((..(((((((&)))))))..)))).))))))	-13.1	0.991313
Candidate_254	NM_001108815	679	702	0	21	GGTTGTGTTGTTACTTCCCTGGA	(((..(.((....(..(((((((&)))))))..)..)).)..)))	-17.9	0.999126
Candidate_254	NM_001106956	233	278	0	21	AGCCCCATTTTCAGAAGCATATTTTTCACATCAGGATTCCCTAGA	((((...(((((((........................(((((((&))))))))))))))...))))	-21.25	0.999436
Candidate_254	NM_001109381	562	589	0	21	AGACCATGAGTGTTGAGTTCCCCTAGA	((.((((...(.((.((...(((((((&))))))))).)).).))))))	-16.4	0.991313
Candidate_254	NM_001013959	302	335	1	18	CATCTCAATGAACTTAAGTAGATTTGGCCCTAG	((((((................((..(((((((&)))))))..))))))))	-22.69	0.999938
Candidate_254	NM_053379	6236	6281	0	21	GGCTTAAGTCTACTGATTAATTCAACAGAGTTCAGAATCCCTGGG	((((...((((...................(((((...(((((((&)))))))))))).))))))))	-16.55	0.995853
Candidate_254	NM_001106962	327	348	0	15	CTACTTAAAGAATGCCCTGGA	((.(((.......((((((((&))))))))..)))))	-15.5	0.99985
Candidate_254	NM_001037187	205	227	0	19	CCACTAAATATTTGGCCCTAGA	(((((.....((..((((((((&))))))))..)).)).)))	-22.5	0.998327
Candidate_254	NM_001014272	598	639	1	22	TGGATTTTTTTTTCCTGTTTTGATTTCAGCTTATGCCCTGG	(((.....(((((((...................(((((((&))))))).)))))))...)))	-16.85	0.999929
Candidate_254	NM_031624	76	134	0	21	AGCCATGTGGAGTCTTGCATTGCATTTGATAGTGTCAAATAATTGCTTGTACCCTAGG	(((((.......((((.............................((....(((((((&)))))))..)).)))))))))	-15.12	0.999511
Candidate_254	NM_133615	514	568	0	20	GCCATTGCACTTAAATTTAATAGACTGTGACTAGAATTTGTAATATGCCCTAGA	((((((..............................(((.((....((((((((&)))))))))).)))))))))	-18.41	0.999855
Candidate_254	NM_001108256	281	318	0	20	GCCCTGCTTCCTAGTCCTCATGATTTAATACCCTAGG	(((...((..((((................(((((((&)))))))))))..))..)))	-19.09	0.99957
Candidate_254	NM_031612	809	849	0	22	TAGCTTCCTTATGCAAAAGCTTGCACAAACAGGCCCTGGA	((((((((((.....................(((((((((&))))))))).))).)).)))))	-21.05	0.995263
Candidate_254	NM_001004069	291	312	0	21	AGCTAAAAAAGCTGCCCTGGA	(((((......((((((((((&)))))))).)).....)))))	-19.9	0.996631
Candidate_254	NM_001039607	1452	1497	0	19	TCACCTTTCCATATCCCCAAAAACAAACCAACAAAAGTCCCTGGG	(((.((((((.........................((.(((((((&))))))))))))))).)))	-17.11	0.999436
Candidate_254	NM_001106382	106	124	1	17	ATCATTCAAGAGCCCTAG	(((.(((...((((((((&)))))))).))).)))	-17.8	0.998107
Candidate_254	NM_001106384	1864	1902	0	19	CCATTTTTCCTTCCTCGGTTTAGTGAAGTTTCCCTAGA	((((((((((.....................(((((((&)))))))..))))))))))	-21.5	0.994698
Candidate_254	NM_001108535	651	670	0	19	TTGTTTTACTTGCCCTGGA	(..((((.((.((((((((&)))))))).)).))))..)	-19.5	0.998016
Candidate_254	NM_001107633	496	533	1	19	CCTCCCTCCCATTTGTAATTTTCAAAATTGGCCCTAG	((((.((((....................((((((((&)))))))))))).)).))	-20.45	0.999744
Candidate_254	NM_031812	1127	1156	1	20	GCTATAGATTTCCAGTGATGATGCCCTGG	(((((...((((((........(((((((&))))))))))))).)))))	-23	0.998273
Candidate_254	NM_001107637	1404	1435	0	22	TAGTTGTTCTCATTGAACCTTGCTCCCTGGG	((((..(((((.............(((((((&)))))))...)))).)..))))	-16.59	0.999126
Candidate_254	NM_001192001	7	36	0	22	TAGTTTATACTCTTGGGATCACCCCTGGA	(((((....(((((.((.....(((((((&))))))))).)))))..)))))	-19.9	0.99213
Candidate_254	NM_001108205	91	139	0	20	GCTATTTTCCTTCATCAACAAGCCACAATAAAGTACCTGAACCCTAGG	(((((((..(((((...........................(((((((&))))))).))))))))))))	-16.59	0.999638
Candidate_254	NM_053470	2812	2865	0	21	AGCAATGTCTTAATACTCTCCTGGGACTGTTTTCGTGTACAAACTTCCCTGGG	(((.........((.((((((.........................(((((((&)))))))..)))))))).)))	-17.33	0.999511
Candidate_254	NM_053603	1202	1241	0	21	AGCCACAACTTGAATTTGGAAACTATCTACTGCCCTGGG	(((((....................(((...((((((((&))))))))...)))..)))))	-21.05	0.999603
Candidate_254	NM_001106892	529	557	0	19	TTGTCTTTAATGAGTGTGTGTCCCTAGA	(..(((((...........(.(((((((&))))))))...)))))..)	-14.64	0.999511
Candidate_254	NM_175578	35	85	0	20	GCTTTTTCTCCCTTGTTCGTCCAAAAATTAATTGCCTTGAAGTCCCTGGG	(((.(((((((.............................((.(((((((&)))))))))))))))).)))	-21.55	0.999697
Candidate_254	NM_001106893	718	756	0	21	AGTCTTATTATATCTTATGTCTTTGCGATATCCCTGGG	((((..............((((((.((....(((((((&))))))).)).))))))))))	-16.53	0.994381
Candidate_254	NM_001191583	44	88	0	21	AGACCAAACATGCTAGAAGAAATGTAAAGCATGTGACCCCTGGA	((.(((......((((.....................(((((((&))))))))))).....)))))	-14.79	0.999595
Candidate_254	NM_001106905	220	241	0	20	GTTATGCTTCCTTCCCCTAGA	(((((.((..((..(((((((&)))))))..))..)))))))	-19.8	0.991313
Candidate_254	NM_001106907	281	308	1	20	GCCTTAAGAAATACCCTAAAGCCCTGG	(((..........(.((..((((((((&))))))))..)).)..)))	-17.9	0.999775
Candidate_254	NM_001108217	445	487	0	19	CCATCTACTACGAGCATTTTTACAATGAACTGCAGCCCTGGA	((((((.......................((.((((((((((&)))))))))).))))))))	-26.3	0.998949
Candidate_254	NM_133315	771	815	0	21	AGTGATCACTAACTATCCTGGTATATGAAAGAGCTGGCCCTAGG	(((.(((.((.......................(..((((((((&))))))))..))).))).)))	-21.5	0.999744
Candidate_254	NM_022856	2681	2712	0	22	TGGCTAAATCTTTAGATCTATCATCCCTGGA	((((((..(((((((.........(((((((&))))))))))))))..))))))	-22.7	0.991101
Candidate_254	NM_012569	2034	2082	0	20	GCCATCAGTAAACTCCAAAGACGTCTGTTCTGGCTTTACAACCCTAGG	((((((......(((((........................(((((((&))))))).))))).))))))	-21.11	0.999441
Candidate_254	NM_001108795	887	916	0	19	CTATCTTAGTTAAATACATCTACCCTGGG	(((((((...........(((((((((((&))))))).)))))))))))	-18.1	0.994381
Candidate_254	NM_001109574	924	971	1	21	AGCTTTATTTATTTGTTTGTTTACTCATATAATTATTTTGGCCCTAG	((((...........................(((.(((..(((((((&)))))))..))).)))))))	-19.32	0.999981
Candidate_254	NM_134371	94	133	0	20	GCTATTGACTTCTAAAGGAGACATTTCCAGGTCCCTGGG	((((((.................(((((((..(((((((&))))))))))))))))))))	-21.82	0.991313
Candidate_254	NM_001109008	147	186	0	21	GGTAGATTTTTTCTTTTGACTCAATGTTGCTACCCTAGA	(((..((((((((...................(((((((&)))))))..)))))))).)))	-15.4	0.998506
Candidate_254	NM_001013179	299	320	0	19	TCATGTTCACCTTTCCCTAGG	((((.(((.((...(((((((&)))))))..)).)))))))	-16.4	0.991313
Candidate_254	NM_001108234	679	730	1	21	AGCTCCGGGAAAAAAAAAAAAAAAAGACAGGGTCTCTTTGTGTAGCCCTGG	((((...........................(((((((....(((((((((&))))))))))))))))))))	-23.12	0.99308
Candidate_254	NM_001126283	265	309	0	20	GCTGATCCAAGAGAAAAGTATTTTTAAATATCCCATACCCTGGG	(((.(((.......................(((((..(((((((&))))))).))).))))))))	-14.4	0.999436
Candidate_254	NM_001144870	836	860	0	22	TAGCAAAGGTTAAAATGCCCTGGG	((((............((((((((&))))))))..........))))	-16.95	0.999758
Candidate_254	NM_001134634	1327	1357	0	19	TCATATTCTCTACATGCCATGACCCCTGGA	((((.(((((((...........(((((((&))))))).)))))))))))	-16.7	0.99441
Candidate_254	NM_001168593	75	127	0	21	GGCCCGTGGGGGAAAAATTTTTTTTTACAAAGTCTTACTATGTAGCCCTGGA	((((...........................(((((....(.((((((((((&)))))))))).))))))))))	-22.72	0.998949
Candidate_254	NM_001108129	1483	1516	0	21	AGAGTTTCTCTTTGGAGACTTGGCTGCCCTAGA	((.((((((((..............((((((((&)))))))).))))))))..))	-22.56	0.996631
Candidate_254	NM_001106805	123	174	0	20	GCCATCATAGCTCTTGAACTTGACTTTTGACCCTTGACCCTTGACCCTGGA	((((((....((((............................(.(((((((&)))))))).)))).))))))	-21.75	0.99957
Candidate_254	NM_001106810	877	920	1	20	GTCATCTAGCGAGGAACATGTAAGGAGGCTGATGATGCCCTAG	(((((((..(.(........................(((((((&)))))))).)..)))))))	-19.95	0.993724
Candidate_254	NM_001033067	901	943	1	15	CTTTCCTCAACATGTATTTATTAAATATCCACTTTGCCCTAG	((((((.............................(((((((&))))))).))))))	-17.91	0.999969
Candidate_254	NM_001134749	88	129	0	21	AGCCGGATGGGATTAGAATTGTCTGGAAGTTTTGCCCTGGA	((((................((((.....((..((((((((&))))))))..)).))))))))	-18.49	0.999754
Candidate_254	NM_001025660	101	177	0	21	GGCCTCTGCATATTCCTTTGTCTTTGAATTGGAATCTTCCTGACTCCGGTATGTGGATTTTTACCACCACCCTAGG	((((.............................((((......((((((....................(((((((&)))))))))))))))))))))	-18.8	0.999126
Candidate_254	NM_139097	2599	2638	1	21	AGCTTCCTCTCACTTGTTTTATAAACGAAAAAGCCCTGG	((((..(((((....................((((((((&)))))))).)))))..))))	-25.2	0.999811
Candidate_254	NM_199388	254	297	0	22	TGGCTCAACTTTCAGAACCCTAACTCTAAAGGAATCCCCTGGG	((((.((.(((((((.....................(((((((&)))))))))).)))).))))))	-17.09	0.991313
Candidate_254	NM_024394	171	209	1	19	CCAAGACTCCTCTAACTTATTAAGACATCAAGCCCTGG	(((...((((....................((((((((&))))))))))))...)))	-19.15	0.999788
Candidate_254	NM_001025418	18	72	0	21	AGCCTTTACTAAATTCTTATCACAGATCTCTAGTCAATGTGTTCTTACCCTGGG	((((......................(((((((..............(((((((&))))))))))))))...))))	-20.04	0.999723
Candidate_254	NM_001108147	509	531	0	21	AGTTTGATGATTTCCCCCTAGA	((((......((((((((((((&)))))))..)))))...))))	-17.6	0.994381
Candidate_254	NM_001108148	2245	2303	0	21	AGCTGCTGTTGAATTAGTGTTTCTCTAAAGTGCAAACAACAGACAAGAAAGCCCTGGG	((((..............((((((((.......................(((((((((&)))))))))))))))))))))	-22.43	0.993973
Candidate_254	NM_001013040	28	51	0	21	AGCCTTCCTTAAACTACCCTGGA	((((.(((((......(((((((&)))))))...))).)).))))	-20.1	0.991313
Candidate_254	NM_001025754	26	60	0	20	GCTATCAATCTAGGGGAATGTCTGAATCCCTAGA	((((((..(((((..............(((((((&))))))))))))..))))))	-23.43	0.996808
Candidate_254	NM_013095	1877	1924	0	18	CGTCTCTTCCAATCAACACTGTTATTCTCATAAGCACAGACCCTGGA	((((((((............................(((.(((((((&))))))))))))))))))	-22.28	0.998506
Candidate_254	NM_001007010	505	553	0	19	TCGTCTAGACCAGTTACAGTGTAATATGTATTGCATACCAACCCTGGG	((((((...((((............................(((((((&)))))))))))..))))))	-17.88	0.999686
Candidate_254	NM_001106837	106	161	0	21	AGCCTGCCTAAGACTGACTCCCTTCATCTTTCTTTCTGGTTGTTTTTACCCTAGG	((((..........................((((((..(.........(((((((&))))))))..)))))).))))	-21.43	0.999511
Candidate_254	NM_001134564	393	431	0	21	GGTACATTTTTACTGATAACAGAAGTCATGCCCCTAGG	(((.(((((((........(((.........(((((((&)))))))))).))))))))))	-15.1	0.994381
Candidate_254	NM_012600	570	612	0	21	AGCCTTAGATCATAAGTCTCCTTCACTGTTACATCCCCTAGA	((((....(((.....(((((..............(((((((&)))))))..))))))))))))	-19.79	0.994381
Candidate_254	NM_001014096	425	463	0	21	AGTCCTCTTCCTCTCAGAAGTCAGAAATTCTCCCTAGA	((((.(((..(((.(((..............(((((((&)))))))))))))))).))))	-20.33	0.996389
Candidate_254	NM_001109003	1155	1210	0	22	TGGCCTCTTTTGTATCACTCCTGAGTACAATTTCCATAAGCAGAAGTGCCCTGGA	(((((........(((.((((..........................((((((((&)))))))).)))).))))))))	-23.83	0.999705
Candidate_254	NM_001007664	518	568	0	21	AGCCTTTTAAGAGATTCATTTGCCAGAATAAAAATGTAAGCACCCCTAGG	((((.(((..............((((.................(((((((&)))))))))))..))).))))	-17.51	0.999511
Candidate_254	NM_001106861	276	319	0	19	CCATAATCCTTGGCTGTGTGAGCTTTATGGACTGACCCCTAGA	((((..(((...........................(((((((&)))))))..)))...))))	-16.35	0.999597
Candidate_254	NM_001108194	1290	1339	0	22	TAGTCAAGTCTGGCCTTAAAGAGACAAAGATGGGCTGTGAGCCCCTAGA	((((((..(((..((........................((.(((((((&)))))))))))..)))))))))	-19.25	0.991313
Candidate_254	NM_053960	985	1038	0	21	AGTCAGCAGAACTTGGGATAAATTGCAGTTAAAGGTGAACAAGAACCCCTAGG	(((((......(((.((.............................(((((((&))))))))).)))...)))))	-14.65	0.999701
Candidate_254	NM_031026	2344	2365	1	21	GGTTTCTTTGTATTGCCCTGG	(((((((((.((..(((((((&))))))))).))))).))))	-18.6	0.995707
Candidate_254	NM_057203	1072	1113	0	21	GGCCAAGTCAGGAATTTAAAACTCACTCTTGCTTCCCTGGA	(((((.................((.((((.....(((((((&)))))))..)))).)))))))	-20.32	0.999355
Candidate_254	NM_001107414	1910	1961	0	21	GGCCCATAATATTCCCTGCAGTAATTTAAAGCAGACAGATTATACCCTGGG	((((........((.((.(((.......................(((((((&)))))))))).)).)).))))	-17	0.999511
Candidate_254	NM_001107161	165	199	0	19	CCTCTCTCCATAAAAGTGTTTAGTCTTCCCTGGA	((((((((((.................(((((((&))))))).)))))))).))	-22.87	0.998899
Candidate_254	NM_001106174	1568	1590	0	20	GCTAAAGTTGTGGATCCCTAGA	((((...((.(((..(((((((&)))))))))).))...))))	-16.1	0.998583
Candidate_254	NM_031824	846	920	0	22	TAGCTGAATGTTACATTTTTAAATCTCTGTTAAAGCCAGAAGAGTTGATTATGAGTGGGCACAGCGACCCTGGG	(((((.................((((((.......((((............................(((((((&))))))))))))))))))))))	-18.11	0.999436
Candidate_254	NM_001191558	810	850	0	21	AGTTACTCTATGACTATAATAAAATGGAGCTGACCCTAGA	(((((((((....................((..(((((((&)))))))..)))))).)))))	-17.75	0.999436
Candidate_254	NM_001106196	2028	2099	0	22	TAGTCAATCTGGGCTCTCCCACACTCCCACTCCTGTTTTTAAAAAACTTAAAAACTCCCAGGAGCCCTGGG	(((((.((((...................((((.............................(((((((((&))))))))))))))))))))))	-20.85	0.996956
Candidate_254	NM_001013047	234	267	0	20	GCCTCTGTGTAGAAGTCGAACTAACACCCTAGA	((((((.(.(((..............(((((((&)))))))))).).))).)))	-20.33	0.999126
Candidate_254	NM_001135003	1248	1285	1	22	TAGCGTTTGTGTCCTACCTGAACTGCTTTTGCCCTGG	((((...(.(.(((................(((((((&))))))).))).).)..))))	-17.63	0.992427
Candidate_254	NM_001012195	280	323	0	19	CCAAATATTTTCAGAAAGCACAAAGACACTTGTTTTCCCTAGA	(((....(((((((......................(((((((&))))))))))))))..)))	-16.64	0.999759
Candidate_254	NM_019220	510	543	0	19	CCATCTAAGAGAGAAAAAGAAGGAAGCCCTGGA	((((((..................(((((((((&)))))))))....))))))	-22.25	0.999396
Candidate_254	NM_001040190	23	68	0	21	AGAGATTTTTCCAGACATCATGTAACCCTCATCAGAAGCCCTGGG	((..((((((((........................(((((((((&)))))))))))))))))..))	-21.75	0.999171
Candidate_254	NM_021844	1378	1418	0	20	GCCTTTATTTTTGGTGAAGACTCTTTTCACCTACCCTAGA	(((.....................((((.((..(((((((&)))))))..)).)))).)))	-19.55	0.999511
Candidate_254	NM_021843	1378	1418	0	20	GCCTTTATTTTTGGTGAAGACTCTTTTCACCTACCCTAGA	(((.....................((((.((..(((((((&)))))))..)).)))).)))	-19.55	0.999511
Candidate_254	NM_053561	509	548	0	21	AGTCAACTCATGCTTATAGCAAGGTGAACAAACCCTAGG	(((((.(((...((..................(((((((&)))))))..)).))).)))))	-15.95	0.999436
Candidate_254	NM_139216	922	968	0	19	TCATCTTGCTTAATCAATATTTCCAGAATCTATTAGTTCCCCTGGG	(((((((..............(((((.............(((((((&)))))))))))))))))))	-18.64	0.999584
Candidate_254	NM_001106785	1006	1045	1	22	TGGCCACACAGCAAGATAAATGAGTAAAGAAAGCCCTAG	((((((.....(...................((((((((&)))))))).).....))))))	-19.05	0.999788
Candidate_254	NM_001108100	2247	2273	0	21	AGCCTGACATTACTAACTCCCCTAGA	((((.....((.(((....(((((((&))))))).))).))...))))	-16.9	0.991313
Candidate_254	NM_053738	293	338	0	20	GCAAAATCACGACACATTTGTGGTATTGGGATGGGGAGCCCTAGA	((...(((.(..(.......................(((((((((&))))))))))..).))).))	-18.1	0.999042
Candidate_254	NM_023026	208	258	0	22	TAGCTCATCACGCCCCTACTTCACAGCTTCCTTACTTGGATTGCCCTGGG	((((.((((.(.((............................((((((((&)))))))).)).).))))))))	-21.25	0.992489
Candidate_254	NM_001173558	38	84	1	20	GCTACTTTTGATTTGGGAACTCTGTAAATAAAAGTCCTGGCCCTGG	(((((((...........................(((.((((((((&)))))))))))))).))))	-19.72	0.999811
Candidate_254	NM_001013947	3	63	0	21	AGCCAAGATCCACAGGGTTTCATCCATGCAAATCCTCTTTATTCTGTTCTGTACCCTAGA	(((((............((((.((((...........................(((((((&))))))).)))))))))))))	-19.09	0.999436
Candidate_254	NM_001011991	697	744	0	21	AGCTTCCATTCCACAGTGAATGAGTGGATGATACCTTTGTCCCTGGG	((((..(.(((((.........................(.(((((((&))))))))))))).)..))))	-17.11	0.999126
Candidate_254	NM_001126268	180	201	0	21	AGCAAATTGTTCTTCCCTGGG	(((...((.(((..(((((((&)))))))..))).))...)))	-17.2	0.991313
Candidate_254	NM_024393	481	525	0	18	CATGTCTCCTTGGAAAAATACAGATACCTGTGATACCCCCTAGA	(((.(((((............................(((((((&)))))))..))))).)))	-20.01	0.999701
Candidate_254	NM_012578	479	510	1	21	GGACCTGATTTCTTTTTCTCTTCTGCCCTAG	((.((...........(((((((.(((((((&))))))).))))))).))))	-24.1	0.998886
Candidate_254	NM_138845	6723	6772	0	21	AGCCAGAAGTGTTCTATTTTAAATAAGGAAGAGATAGTATTTCCCTAGA	(((((......(((((..........................(((((((&))))))).)))))...)))))	-17.83	0.999759
Candidate_254	NM_001106788	1102	1133	0	19	CTGTCTCACACTCGTGCATTCATTCCCTAGA	(((((((...........((((..(((((((&))))))).)))))))))))	-17.7	0.997804
Candidate_254	NM_033352	1747	1790	0	19	CTAACTCTCGATAACAGACGGTTTGGAAGACAGACCCCCTAGA	(((.(((((.....................(((...(((((((&))))))))))))))).)))	-17.89	0.999126
Candidate_254	NM_001100887	4698	4728	0	20	GCCATTTAAACAGTAAATCGTTCCCCTGGG	(((((((...(((..........(((((((&))))))))))...)))))))	-21.3	0.99441
Candidate_254	NM_001108993	63	87	1	20	GCCATTTTGTATTTAATGCCCTGG	((((((((.........(((((((&)))))))....))))))))	-21.92	0.998327
Candidate_254	NM_001108113	1417	1471	1	18	CATCTCCTTGCTCAGTTTTATCTATTTATTTTTGGTGGGATAATAAGGCCCTAG	((((((..............(((.......................((((((((&)))))))))))))))))	-17.73	0.999788
Candidate_254	NM_012655	762	787	0	20	GTTGTTTTTGACAGTGATCCCTGGA	((..(((((..(((....(((((((&)))))))))).)))))..))	-19.2	0.996808
Candidate_254	NM_001024745	5	19	0	13	TTCTAAACCCTGGA	(((((..(((((((&))))))).)))))	-13.9	0.997598
Candidate_254	NM_053448	183	222	1	22	TGGACAGGTCTCTGGAACATTATGGGTAATGAGCCCTAG	(((.((..(((((..................((((((((&)))))))))))))..)).)))	-20.26	0.999542
Candidate_254	NM_001038495	1676	1704	0	20	GCCTCATTTTTAACTCTTAAGCCCTAGA	(((..........(((((.(((((((((&))))))))).)))))..)))	-25.3	0.993685
Candidate_254	NM_001106139	1068	1107	0	21	AGCCACTTGGTTGTAGTATTTTGATACAGCAGCCCTAGG	((((((((.....................((((((((((&))))))))))..))).)))))	-24.6	0.998798
Candidate_254	NM_001007688	4155	4180	0	19	TCATCTGAATTCATATTTCCCTAGG	((((((...((((.....(((((((&))))))).)))).))))))	-16.3	0.994381
Candidate_254	NM_012958	908	934	0	20	GTTTTCCCCAAACATTATTCCCTGGG	((..((((((.........(((((((&))))))).))).).))..))	-13.1	0.99978
Candidate_254	NM_001191064	273	320	0	21	AGCCTTGCTCATTGTAAGCATGCACTGGACTGTCATATGCCCCTAGA	((((...(((......................((....(.(((((((&))))))))..)))))..))))	-18.34	0.999241
Candidate_254	NM_001024263	1693	1715	1	21	AGACTAAAACTAAGTGCCCTGG	((.(((...((....(((((((&)))))))...))...)))))	-14.7	0.999889
Candidate_254	NM_033096	198	247	0	20	GCCAGCCTCAGGCCTCTGCTTACAACTGTATTGAATTTTTGGCCCTAGA	((((..(((............................((..((((((((&))))))))..))))).))))	-25.78	0.999775
Candidate_254	NM_001109274	652	716	0	22	TAGCCTGACACATGCAGTCCACACACTGTCTCATTACACTTGGAATCTTTTCCTGTGCCCTGGA	(((((......................(((((..................(((...((((((((&)))))))).)))))))))))))	-23.6	0.999542
Candidate_254	NM_181631	667	716	0	19	CCTTCCCTTTCCTGTGCAGCATTCAAAAAAAAAAAAAATCACCCCTAGA	((....((((((.(............................(((((((&)))))))).))))))..))	-15.48	0.999679
Candidate_254	NM_001108009	435	481	0	21	GGCCTGAAGTTTTACTGAGGGACAAAGACATTCTTTAGACCCTGGA	((((..........................((((((((.(((((((&)))))))))))))))..))))	-22.79	0.997685
Candidate_254	NM_001108702	1505	1538	0	18	CATCTTTTAATCATGACTTTTGACATCCCTGGA	((((((((...............((.(((((((&))))))).))))))))))	-18.06	0.998506
Candidate_254	NM_001014075	1545	1611	1	22	TAGCTCTCTCTTAGAAATTATTTTACATTACTCTTTGTTTCCCAAATCCTGTTTAAAAGGCCCTGG	(((((.((((.............................(((................((((((((&))))))))))))))).)))))	-20.94	0.998257
Candidate_254	NM_001108015	1256	1274	0	21	AGTATATCTGTCCCTGGA	(((...((((.(((((((&))))))).))))......)))	-15.6	0.994381
Candidate_254	NM_199097	176	244	0	21	AGCCACGAGAATGTGAATAAGTGATATTAATTTTCTCTGTCAAGTCTTAGAGGTATGGCAGCCCTGGG	(((((..........................((((((.....................((((((((((&)))))))))))))))))))))	-24.45	0.998949
Candidate_254	NM_001108709	321	374	0	21	AGCTATATCATGTTTGTTCGATTTCTTAATAACGTAAGATAATTTTCCCTGGG	((((((...............(((((....................(((((((&)))))))..))))).))))))	-14.34	0.999863
Candidate_254	NM_001163156	321	374	0	21	AGCTATATCATGTTTGTTCGATTTCTTAATAACGTAAGATAATTTTCCCTGGG	((((((...............(((((....................(((((((&)))))))..))))).))))))	-14.34	0.999863
Candidate_254	NM_001108036	839	865	1	21	GGGCATGTATATGATATCTGCCCTAG	((.(((.(........((((((((((&))))))).))).).))).))	-17.9	0.998273
Candidate_254	NM_001108037	372	416	0	22	TGGCCTCTTTTTCCTTGAAATGAAATGCTAGTCACAACCCTGGA	(((((..(((((((.......................(((((((&)))))))..))))))).)))))	-21.11	0.999436
Candidate_254	NM_001106747	1201	1235	0	21	AGCCACCGTTCCCAAAGACAATAAATGCCCTAGA	(((((...((((((............((((((((&))))))))))).))).)))))	-24.8	0.995434
Candidate_254	NM_053817	200	271	0	22	TAGCCTTTGCCTGAAGACAGAAAATTCTCTCTGCCCTGCTGTATCATAAAGCACACACTTAGTGCCCTGGA	(((((....................((((((((..............................((((((((&)))))))))))))))).)))))	-24.71	0.999542
Candidate_254	NM_012888	2630	2677	1	17	ATCTCCATGATGCACGACAACAACAGGATATCCAAGAAGAGCCCTGG	(((((.........................(((......((((((((&))))))))))))))))	-16.91	0.999789
Candidate_254	NM_001134632	107	132	0	19	CTATTTGGAATTAGATTTCCCTAGG	((((((....((((....(((((((&)))))))))))..))))))	-12.2	0.996808
Candidate_254	NM_175761	388	436	0	22	TGGCTTGTTTTCCAAAGTACTGAGAACAAAACCCTAAGTTCCCCTAGG	(((((..(((((((...........................(((((((&))))))).)))))))..)))))	-18.39	0.999584
Candidate_254	NM_001025752	379	430	0	22	TGGCTTTGGCTTCACTGGGTCAGACTTTGAGATTCATATAAAAGCCCTGGG	(((((....((((.............................(((((((((&)))))))))))))....)))))	-20.25	0.998731
Candidate_254	NM_001163168	1147	1171	0	21	AGCAGTCTAAAGATAGTCCCTGGA	(((.((((.....(((.(((((((&))))))))))...)))).)))	-21.5	0.991313
Candidate_254	NM_001025719	429	465	0	20	GTCTTCTCTTTTTCTTCTTTACATCTGCTCCCTGGA	(((.(((((((..................(((((((&)))))))..))))))).)))	-19.05	0.999436
Candidate_254	NM_001106109	58	110	0	22	TAGCCAGTCAGTTTTTGAGGTAACATGCATTTGGCAGTGACCTATCCCTAGA	((((((.....(((((.((..........................(((((((&))))))))).))))).))))))	-19.76	0.999436
Candidate_254	NM_022686	404	435	0	21	AGCCTGTCTCAAAAACAAACAAAACCCTGGA	(((((.((((..............(((((((&)))))))...)))).).))))	-20.23	0.999436
Candidate_254	NM_001100574	319	362	1	19	CCATTTCCTGTGGTCCTTTTTTATCATCCATAAGGTGCCCTGG	(((((((...................((((......(((((((&))))))))))))))))))	-20.1	0.999902
Candidate_254	NM_001106115	67	100	0	21	GGCTCAATTATACTCAGTTGACGTGACCCTGGA	(((.((.((....((((.........(((((((&)))))))))))..)).)))))	-14.2	0.995058
Candidate_254	NM_001107358	109	148	0	22	TAGTTTTATTTTCTTAAGAAATAAAATATGTGCCCTGGA	(((((....((((((................((((((((&))))))))..)))))).)))))	-19.07	0.999419
Candidate_254	NM_001107361	601	651	0	21	AGTTCTTTTTGATCTAGTGGACAGAATGAACCTGCAAAGAGCACCCTAGA	(((..((((...(((((..........................(((((((&))))))))))))))))..)))	-15.76	0.999436
Candidate_254	NM_001008342	255	299	1	21	AGCCAAGCGCCAAGAATAATGTAATTTATGTCAGTTAGCCCTAG	(((((.........................((..((((((((((&))))))))))...)))))))	-20.71	0.999327
Candidate_254	NM_001134963	319	363	0	20	GCCACTGCTGAAGTATATTTAAAGTGACTGTGAAAGCCCCTAGA	((((((.((..((........................(((((((&)))))))))..)))).))))	-17.05	0.999511
Candidate_254	NM_134466	376	419	0	19	CCATCTTGACACTTTGTTTTGCACAAACAAGATTCTCCCTGGA	(((((((..((.........................(((((((&))))))).))..)))))))	-18.97	0.999595
Candidate_254	NM_001007150	376	419	0	19	CCATCTTGACACTTTGTTTTGCACAAACAAGATTCTCCCTGGA	(((((((..((.........................(((((((&))))))).))..)))))))	-18.97	0.999595
Candidate_254	NM_001195648	185	207	0	21	AGCATGAGAAACATTCCCTAGA	(((........((..(((((((&))))))).))........)))	-14.69	0.99977
Candidate_254	NM_001195648	1679	1709	0	18	CATGTCTACCTTATGCTGATTGTCCCTAGA	(((.(((.((...........(.(((((((&)))))))).))))).)))	-17.5	0.999436
Candidate_254	NM_031984	504	533	0	22	TGGCTTTATCATAAAACGATCTCCCTAGA	(((((...((.........((((((((((&)))))))..)))))...)))))	-15.8	0.994381
Candidate_254	NM_001012100	52	81	0	21	GGCTAGAATAGTAAAATGGCAACCCTAGA	(((((..............((.(((((((&))))))).))......)))))	-14.95	0.999511
Candidate_254	NM_001107926	602	653	0	22	TGGTCTCACTTTCCTTTTATCCGCAGAGAAACCTGAGAATAGATCCCTGGA	(((((...((((((..........................((..(((((((&)))))))))))))))..)))))	-18.16	0.995853
Candidate_254	NM_022934	221	241	1	22	TAGTTTAAAAAATGCCCTAG	(((((........(((((((&))))))).........)))))	-15.03	0.999965
Candidate_254	NM_001107938	206	248	1	21	AGCCAGCATTCCAGTTATCAGAAATTAAAACGATGGCCCTGG	(((((.(.((((......................((((((((&)))))))))))).).)))))	-23.14	0.999926
Candidate_254	NM_001107932	1218	1267	0	20	GCCATGGTGCTTCTTTAATACAGTGCATTCAATATACTAGGCCCCTGGG	(((((....((((..........................((.(((((((&)))))))))))))..)))))	-18.16	0.999241
Candidate_254	NM_058209	277	302	0	22	TAGAGATCTGAATCCCATCCCTAGG	(((..((((...(((...(((((((&)))))))..))).))))..)))	-18.9	0.991313
Candidate_254	NM_001107945	1702	1750	0	19	CTATGTCTCCTAAAATGTATTCAGATCAGGACACTTGGTGACCCTAGA	((((.(((((.............................(.(((((((&)))))))).))))).))))	-20.31	0.999511
Candidate_254	NM_001015015	2	38	0	21	AGTGTATTTTCCTTGTAAATATTAAACAGCCCTGGA	(((...((((((...............(((((((((&)))))))))))))))...)))	-19.76	0.997368
Candidate_254	NM_001139465	76	125	0	21	GGCCTTAAGAAATCACTATGAGATGCAAATAAAATGACCCGACCCTGGG	((((.......(((.((.....................(((.(((((((&))))))).))))).)))))))	-16.3	0.999436
Candidate_254	NM_001044288	354	405	0	20	GCTATCTATCCTGGAACTTCGAACACAGATAAATCTTGTTCTGCCCCTGGG	(((((((.(((.((..............................(((((((&)))))))))))).)))))))	-20.41	0.999439
Candidate_254	NM_001107982	1547	1566	1	21	AGAAGTAAATCTGCCCTAG	((..((...((((((((((&))))))).)))...))..))	-17.3	0.998886
Candidate_254	NM_001109269	203	247	0	19	CCATCTAGAAGCAAGTGAAAGCTTTTGTGGGGAACCACCCTAGA	((((((............................((((((((((&))))))).)))..))))))	-19.71	0.999644
Candidate_254	NM_001083122	1777	1818	1	21	GGCCAGACAGGCCTCCCACGTTCCTGTATTGGCTGCCCTAG	(((((......(((((..................(((((((&))))))).)))).).)))))	-22.01	0.993524
Candidate_254	NM_012890	1777	1818	1	21	GGCCAGACAGGCCTCCCACGTTCCTGTATTGGCTGCCCTAG	(((((......(((((..................(((((((&))))))).)))).).)))))	-22.01	0.993524
Candidate_254	NM_030830	2370	2427	0	21	AGCCCTGCCTCAAAAGATCTCACCAATATTTTTTGTCTTTGGGTGTTGAACCCTGGA	((((............(((((.(((.........................(((((((&))))))).))).)))))))))	-19.67	0.999511
Candidate_254	NM_001108690	2551	2600	0	22	TGGCCTGAATGAACAGAGATGCGCTTGGATTAAAGGCATATACCCTAGA	(((((........(((..........................(((((((&)))))))))).......)))))	-16.42	0.999701
Candidate_254	NM_001109617	862	895	0	19	CCAAGCTTTTATGACAATATTAGACACCCTAGA	(((..(((((..............(((((((((&))))))).))))))).)))	-14.33	0.999436
Candidate_254	NM_001108006	1804	1823	0	20	GCAAACTCCATACCCTAGA	((...(((((..(((((((&))))))).))))).....))	-19.7	0.998259
Candidate_254	NM_001127574	7	52	0	21	GGCCACACAGTTGTGCTCTAGAAGAATAAAACTGAAAACCCTAGA	(((((.....((...((((((.................(((((((&))))))))))))).)))))))	-21.52	0.994381
Candidate_254	NM_001107299	387	439	0	22	TGGCCATGTCCTATGTGAATCCAGTTTTACAATAAAAGGAGAAAGCCCTGGG	(((((((.((.........(((.....................(((((((((&)))))))))))))).)))))))	-24.69	0.996941
Candidate_254	NM_017329	145	187	0	18	CACTTCTCCATATTCATTAGCAATCCTGAGTGTTTCCCTAGA	((.(((((((.........................(((((((&))))))).))))))).))	-18.57	0.999511
Candidate_254	NM_012598	787	811	1	21	AGCTGAGAGAAAATAATGCCCTGG	((((.............(((((((&))))))).........))))	-14.45	0.999876
Candidate_254	NM_001014001	0	24	1	20	GCTGAAGATGCACCTTTGCCCTGG	(((.......(.((...(((((((&))))))).)).)....)))	-16.4	0.991109
Candidate_254	NM_053857	348	402	0	21	AGCCACCCTTTACTTCTTTCCCTGAGAGGAAATAAAAGCCACATTTACCCTAGG	(((((.........(((((((..........................(((((((&)))))))..))))))))))))	-20.59	0.999638
Candidate_254	NM_001106089	295	325	1	21	AGCTTATTTAAAGATGTTTCATCGCCCTGG	((((...........(((((..((((((((&))))))).)..)))))))))	-18.7	0.998886
Candidate_254	NM_031355	10	34	0	21	AGTAGAGTATCAATTGTCCCTGGA	(((......((....(.(((((((&))))))))..))......)))	-14.5	0.999723
Candidate_254	NM_017222	2196	2240	0	21	GGTCAGTCCATGTATAGTCTTTAGGTAGTGGCTTAGTCCCTGGA	(((((.((.........(((((((.............(((((((&)))))))))))))))))))))	-17.81	0.997804
Candidate_254	NM_053455	568	610	0	20	GTCTTTTTCCTCTCCAAAATTGGAAAATACTGCTACCCTGGA	(((......(((((((...................(((((((&))))))).)))))))..)))	-19.45	0.999511
Candidate_254	NM_001106578	807	828	1	20	GTTTTGGTTTTAATGCCCTAG	(((....((((...(((((((&)))))))...))))..)))	-15.3	0.998886
Candidate_254	NM_021266	717	746	1	19	TCACCTTTCAACTTCATTAGAGGCCCTAG	(((.(((((............((((((((&)))))))).))))).)))	-18.92	0.999705
Candidate_254	NM_001024246	23	74	1	20	GCCTTTTCTTTCTTTTTTCTTTTGAATCAGGGTCTCCCTGGAGAGCCCTGG	(((...(((((((..............................((((((((&))))))))))))))).)))	-23.41	0.999775
Candidate_254	NM_001177442	657	678	0	21	AGAAGTGCATTCATCCCTAGG	((..((...((((.(((((((&))))))).))))...))..))	-15.6	0.993582
Candidate_254	NM_001109221	948	990	1	22	TGGTCTTGACCTTTTGTTATCCTAATTCTTTCTAAGCCCTAG	(((((.....................(((((((.((((((((&))))))))))))))).)))))	-23.35	0.997051
Candidate_254	NM_001109222	428	446	0	16	TTTCTTTTAGCCCCTAGG	((((.(((((.(((((((&))))))))))))))))	-17.2	0.993754
Candidate_254	NM_022379	199	232	0	21	AGTTCAGATTTCCTTACATTTAATTTCCCTGGA	((.(((..(((((.............(((((((&)))))))..)))))..)))))	-17.46	0.999722
Candidate_254	NM_138848	3176	3206	0	19	CCATCAGTCCTTCCTCATAATAACCCTGGA	(((((..(((.............(((((((&)))))))..)))..)))))	-19.36	0.999513
Candidate_254	NM_001104527	8	55	0	21	AGCTTCCAGGATTCTCTCTCTCTGCAGAGAAACACTTTACCCCTAGA	((((..............(((((.(((.............(((((((&)))))))))).))))).))))	-20.87	0.999504
Candidate_254	NM_001100749	808	855	0	19	CCATGTCACCAGAACCTTCCTGCTAAGGTAGTTTTGAACACCCTAGA	((((.((.((((............................(((((((&))))))))))).)).))))	-21.58	0.999241
Candidate_254	NM_001173450	4112	4163	0	22	TGGCCTCCATTTCAAAGTCTTTAACAAGATATCCTATATATTTCCCCTGGG	(((((...........((((((....((................(((((((&)))))))))..)))))))))))	-15.59	0.996389
Candidate_254	NM_001044249	1030	1074	0	21	AGCTACTTGATCAGTGAGCTCTTTAACTTTATGTTAACCCTGGA	((((((((..((((.......................(((((((&))))))))))).))).)))))	-18.5	0.999638
Candidate_254	NM_001107879	1040	1059	0	21	AGTGATTGGATCCCCTAGA	(((.(((...(((((((((&)))))))...))..))).)))	-16.1	0.991313
Candidate_254	NM_001106614	1367	1389	0	20	GTTTTCTTTCCCATTCCCTAGA	((..(((((((....(((((((&)))))))..)))))))..))	-22.5	0.994381
Candidate_254	NM_022388	71	98	0	19	CTTCCTCTCCAAAATGGCTTCCCTAGA	((..(((((((.........(((((((&))))))).)))))))..))	-20.5	0.991313
Candidate_254	NM_207617	2435	2481	0	21	AGCCAACCTTCAAATGGTGGAATTCACCTGTATCTTAGTCCCTAGA	(((((.(((((.........................((.(((((((&))))))))))))).).)))))	-20.71	0.999584
Candidate_254	NM_001007700	537	594	0	20	GCCATCACGTTGCTTATAGGTCTTTGAGTGGCTTGATAGTTTGAATTGGGCCCTAGG	((((((..............(((((.......................(((((((((&))))))))))))))))))))	-22.53	0.998538
Candidate_254	NM_001100779	678	709	0	21	AGTTCATGCTTCAAGAAGCAAATCCCCTGGA	((.((((.(((((...........(((((((&))))))).)))))..))))))	-15.5	0.994381
Candidate_254	NM_133306	1431	1466	0	21	AGAGAATCTCATTATATAGTTCTGACTGCCCTGGG	((...(((((..........(((....((((((((&)))))))).))))))))..))	-18.6	0.997051
Candidate_254	NM_001109255	3420	3441	0	22	TAGCTACTCAAAAGCCCTAGA	(((((((((...(((((((((&)))))))))...))).))))))	-27.1	0.992411
Candidate_254	NM_013219	684	707	0	21	AGTATCGAAATGACAACCCTAGA	((((((.......((.(((((((&))))))).))....)))).))	-15.3	0.994381
Candidate_254	NM_001007620	143	179	0	20	GCTTATGAGTAGAATTTTTCTACTCCCTACCCTAGA	(((...............(((.((((...(((((((&)))))))..))))))).)))	-19.79	0.999436
Candidate_254	NM_001168583	129	168	0	19	CTATAGACTCTTACTTGTGTGTGTTAAAAGGGCCCTGGA	((((...((((...................(((((((((&)))))))))))))..))))	-19.1	0.999305
Candidate_254	NM_022685	70	109	1	21	AGTCCGTCTAGGAAACCAAAAATACCCAGGATGCCCTGG	((.((((((......(((..............(((((((&))))))))))..))))))))	-20.33	0.991282
Candidate_254	NM_001106039	536	583	1	21	GGCCTTTTTCCATAGAAGTAAGTAATGGAGGAGTGAGCCAGCCCTAG	((((..((((...........................((((((((((&)))))))))).)))).))))	-25.69	0.99837
Candidate_254	NM_001108869	394	427	1	19	CTATCCCTGCATACCAATGACAACTGGCCCTAG	(((((.((...............(..(((((((&)))))))..))).)))))	-19.36	0.995129
Candidate_254	NM_001108383	1220	1268	0	20	GCTTCCTTTCTAGGCAGTTTTCATTTTATGTTACTAAACTCCCCTGGA	(((..((((((((............................(((((((&)))))))))))))))..)))	-21.68	0.998704
Candidate_254	NM_001191688	263	284	0	20	GCATTTTCTTTTGACCCTGGA	((..((((((..(.(((((((&))))))))..))))))..))	-20	0.994381
Candidate_254	NM_001025730	16	70	0	21	AGCCATTGGAACCTCCTGGGGAAAATGTCCCCTGTGGTTCCTTACTGCCCTGGG	(((((((.....((((.(............................((((((((&))))))))))))).)))))))	-22.08	0.991182
Candidate_254	NM_001100533	479	513	0	21	GGCCAGACTTCTCTTGTTTTCATTCCTCCCTAGA	(((((....((((..........(((.(((((((&)))))))..))))))))))))	-23.3	0.991313
Candidate_254	NM_001015014	811	862	1	21	AGCCATTAAGTAGCTTTTGCTTCAGTTCCTGCGTCTAGGTTCCTGCCCTGG	(((((............................(((...((((.(((((((&))))))).))))))))))))	-22.18	0.994391
Candidate_254	NM_001033884	976	1007	0	21	AGCACTTGTTCAATATGTATCAGACCCTGGG	(((.(((............((((.(((((((&))))))))))).)))...)))	-16.42	0.998583
Candidate_254	NM_001012094	2703	2739	0	22	TGGCAAAGTTGAGGAATATTTGGGAAAGTCCCTAGG	((((...(((................((.(((((((&))))))))).....))).))))	-13.7	0.999639
Candidate_254	NM_053416	620	641	0	22	TAGTAATAACTTGGCCCTAGA	((((.((..((..((((((((&))))))))..).)..)).))))	-19.7	0.997051
Candidate_254	NM_001191099	529	556	0	19	CCATCTAATTCTGATCCACTCCCTGGA	((((((........((((..(((((((&))))))).)))).))))))	-22.3	0.99441
Candidate_254	NM_001105733	742	804	1	22	TAGCCAGTTTGAAGTTGACAAAATCCAGGGGATATTTGAGAAGTGGTAAAGAGAAGCCCTAG	((((((.................(((............................((((((((&)))))))))))....))))))	-19.58	0.999788
Candidate_254	NM_001108954	453	510	0	20	GCCATGGAATGTGTGCAGAATTTGAGATCCTACCAATAACTGATTTTTTTCCCTGGG	((((.......................((((.(((...............(((((((&))))))).))))).))))))	-14.29	0.999511
Candidate_254	NM_019362	1240	1268	0	19	CCATTGCTCCTTACAAGCTAACCCTAGA	((((..((((...........(((((((&)))))))..))))..))))	-20.92	0.999439
Candidate_254	NM_031793	696	723	0	21	AGCATTTGACAGAAATTAGACCCTGGA	(((.(((..(((........(((((((&))))))))))..)))...)))	-16.4	0.994381
Candidate_254	NM_001025693	166	204	1	18	CATTTCTTCCATGTGTAGTGTCTCAGAGCTTGCCCTGG	((((((.((((....................(((((((&)))))))))))))))))	-20.55	0.991282
Candidate_254	NM_001025693	722	767	0	22	TAGTCACTTTAGTTCCTGGCAGTTTCCTGAAGAGGTAACCCTGGG	((((((((((((..........................(((((((&)))))))))))))...))))))	-16.06	0.999126
Candidate_254	NM_001107741	870	895	0	21	AGACATCACACTATGCAACCCTGGA	((.((((......(.((.(((((((&))))))).)).)..)))).))	-16.2	0.991313
Candidate_254	NM_001100528	846	896	1	21	AGCCAATAGCTGAGCAGAAGATACATAGGTGGGGGTTGATGATGCCCTGG	(((((..............................((......(((((((&)))))))......)))))))	-15.61	0.993724
Candidate_254	NM_001025042	164	188	0	21	AGCAATTTTAAACTAATCCCTGGG	(((.(((((...(((..(((((((&))))))).))).))))).)))	-15.2	0.99213
Candidate_254	NM_001135845	1251	1279	0	18	CATGTTTTAGAATGGCATATTCCCTGGA	(((.((((((...........(((((((&)))))))))))))..)))	-13.6	0.999638
Candidate_254	NM_001014182	695	756	0	21	AGGCATCCTCGTCCTTTAGAAAAGACGTCAGTGAAGGAGGTTGGAACATCGCAACCCTAGA	((.(((((((..................(((.......................(((((((&))))))))))))).)))).))	-17.76	0.999241
Candidate_254	NM_019374	543	576	0	21	AGCCTTTTCAGGGACAGGGATTATAACCCTAGA	((((.((((.....(((.........(((((((&))))))))))..)))).))))	-20	0.994381
Candidate_254	NM_019147	776	841	0	21	AGCCAAAAGTAAGGTGTTTGGAAATAGTTTCTCTTGGAAGGATGGGATAGGCTTCTTCCCCTGGG	(((((......................(((((((........................(((((((&)))))))..))))))))))))	-18.51	0.999241
Candidate_254	NM_001107788	449	516	0	21	GGCCACTTATTTTCATCTGTTTCTTCCTGAGATAAAAGCAAATGAGATTTATTCTGGGGCCCCTAGA	(((((..............((((.(((..............................((.(((((((&)))))))))))))))))))))	-19.14	0.999436
Candidate_254	NM_001037350	535	559	0	21	AGTGATTGACAATGTTTCCCTAGG	(((.(((.....(.(..(((((((&)))))))..).)..))).)))	-13.8	0.994381
Candidate_254	NM_001033672	1074	1101	0	21	AGCCAATCTGTAAATGAACTCCCTGGG	((((.((((.(.........(((((((&)))))))....).))))))))	-18.22	0.99441
Candidate_254	NM_031535	1074	1101	0	21	AGCCAATCTGTAAATGAACTCCCTGGG	((((.((((.(.........(((((((&)))))))....).))))))))	-18.22	0.99441
Candidate_254	NM_001106535	300	348	0	21	AGCTATTCCATAGCTACTAAAGAAGAAAGAAACCAGATCCACCCTGGG	((((((..(............................(((((((((((&))))))).)))))..))))))	-20.48	0.999511
Candidate_254	NM_001106537	151	189	1	21	AGCTAGGTTATTCCAAGAAGACATGGAAATTGCCCTGG	(((((.....(((((................(((((((&))))))))))))...)))))	-19.79	0.999937
Candidate_254	NM_201420	114	155	0	20	GCCCTCTTGGAGTCTTTGTGACTTTTCCATTTAACCCTGGA	(((.((((.................((((.....(((((((&))))))).)))))))).)))	-19.32	0.999126
Candidate_254	NM_198744	442	469	0	21	AGAGTTCTCTATTTTATAGACCCTAGA	((...(((((......(((.(((((((&)))))))))).)))))...))	-20.3	0.997953
Candidate_254	NM_001107809	773	825	0	21	AGCCTTTAGTTTCTAATCTTGTGGTTAGCACCCTTAAAGGTGCCTCCCTGGA	((((....((((((............................((.(((((((&)))))))..))))))))))))	-18.68	0.999126
Candidate_254	NM_001172084	288	313	1	22	TGGCAATATATGCCTAGTGCCCTAG	((((........((....(((((((&))))))).)).......))))	-18.56	0.99985
Candidate_254	NM_022287	81	121	0	21	AGTCATTATAGATAAATCCTTGGACCGCCTTTGCCCTGGA	(((((((....................((...((((((((&)))))))).))...)))))))	-20.9	0.999953
Candidate_254	NM_012790	1087	1155	0	22	TAGTTGTCTCTCTTCTCACTTCAGGCTTATTTTACTCAGAGTTTCAGAAGAGATTCCTTTCCCCTGGG	((((..((((((........................(((......................(((((((&))))))))))))))))..))))	-21.49	0.999584
Candidate_254	NM_001170551	2834	2876	1	20	GCCATGTATATTTCTGTCCTGTCATTAACTTGTAAGCCCTAG	((((........(((.(((...............((((((((&))))))))))).)))))))	-23.26	0.999811
Candidate_254	NM_001100564	1344	1361	0	13	TTCCGTTATTCCCTGGA	(((((.....(((((((&))))))).)))))	-14	0.999307
Candidate_254	NM_033021	105	139	0	21	AGCTTTGACATTTCTGCAGGCAAACTCCCCTAGA	(((.....(((((((.(((........(((((((&)))))))))).))))))))))	-22.9	0.991313
Candidate_254	NM_019379	0	14	0	13	CTTTAAACCCTAGG	(((((..(((((((&))))))).)))))	-12.7	0.997598
Candidate_254	NM_053647	558	597	0	20	GCTGAATGTTCAACAATCGTAATGTGAATATCCCCTGGA	((((..(.((((....................(((((((&))))))).)))).)..))))	-13.3	0.999639
Candidate_254	NM_021769	232	270	0	22	TAGCTTCCTGTCTAAATATGGTCTAGGTTACCCCTAGA	(((((..((.((((.................(((((((&))))))).)))).))..)))))	-19.57	0.999436
Candidate_254	NM_022264	779	807	0	21	AGCTTTAGTTTCTGTGTACAACCCTGGG	((((...((((((.....((.(((((((&))))))).)).))))))))))	-18.6	0.994577
Candidate_254	NM_001191678	594	617	0	22	TAGTAGATTTTGTGTACCCTAGA	((((..(((((.....(((((((&))))))).....))))).))))	-16.2	0.998218
Candidate_254	NM_001105742	2572	2624	0	22	TGGCTTTTTTTTTTTTTAATCTGTTTTTGTGGAAGACGTAAGATGCCCTGGA	(((((...(((((((.............................((((((((&)))))))).))))))).)))))	-18.81	0.999855
Candidate_254	NM_001108362	70	115	0	21	AGCTCACTGTGCACTAGTGTCTCTGAAGTGAGTTGTTTCCCTGGA	((((..............((((((..((..........(((((((&)))))))))..))))))))))	-18.73	0.999126
Candidate_254	NM_001024271	1313	1335	0	20	GCATAATCTATGGAGCCCTAGA	((...((((....(((((((((&)))))))))....)))).))	-22.3	0.991451
Candidate_254	NM_001107233	18	77	1	21	AGCCAACAACTGTGAACCGTGGCAGAATGATCTGCCCCAGGGACACAAAACCGCCCTGG	(((((.........................(((.(.(((.............(((((((&)))))))))).)))))))))	-18.92	0.991557
Candidate_254	NM_001107235	1198	1232	0	19	CCTTTTTCTTTGGTTTTGAAATAGCTCCCCTGGA	((..((((((..(..............(((((((&))))))))..)))))).))	-18.13	0.999511
Candidate_254	NM_001007730	1905	1923	0	18	CATAAAAACAACCCTGGA	(((.....((.(((((((&))))))).)).....)))	-15.1	0.999877
Candidate_254	NM_001106021	2335	2371	1	18	CATTTGTTAAAGAACAGGAAGCAAAAGAAGCCCTGG	(((((.((....................((((((((&)))))))).)).)))))	-16.8	0.999864
Candidate_254	NM_001107171	979	1011	0	22	TAGTCTTGAATATATATTACTCTTCCCCTGGG	(((((..........(((.((((..(((((((&)))))))..)))).))))))))	-18.2	0.994381
Candidate_254	NM_001107171	2833	2865	0	21	AGTGATTCATTCTTAGGGTGTGTTTCCCTAGG	(((.(((...((((.((........(((((((&))))))))).))))))).)))	-14.9	0.995853
Candidate_254	NM_080477	1309	1339	0	20	GCTTGCTTTCTATGTATGCATGTCCCTGGA	(((..(((((((.........(.(((((((&)))))))))))))))..)))	-19.2	0.991313
Candidate_254	NM_001108347	12	60	0	20	GTCTATTTTGTCAAATTAAACTGATGTTCTTGAAAATAAAGCCCTGGG	(((...(((.((...........................(((((((((&))))))))).)).))).)))	-17.79	0.999632
Candidate_254	NM_001105959	862	899	0	19	CCATTCATCCAGTTCAGTATTTTAAGATGACCCTAGG	(((((..(((((..................(((((((&))))))))))))..)))))	-21.36	0.999584
Candidate_254	NM_001009683	24	53	1	21	AGTCTTTTTCCATCAGCCAGATGCCCTAG	((((((((((((..........(((((((&))))))))))))))).))))	-23.2	0.993602
Candidate_254	NM_170789	137	185	0	19	TTGTCTTCTCCAGTCCCAAAGTATTGTACATAGACTGTCACCCCTGGA	(..((.(((((((............................(((((((&))))))))))))))))..)	-21.88	0.999241
Candidate_254	NM_001109081	3876	3899	0	22	TGGTAATGTTATTGGCCCCTAGA	((((.((.((.(..(.(((((((&))))))))..).)).)).))))	-18.6	0.991101
Candidate_254	NM_001100811	365	404	0	21	AGCCAGAAGAATGTTCCAGAATGTTTTGCTACCCCTGGA	(((((........((((((.............(((((((&)))))))))))))...)))))	-22.51	0.999126
Candidate_254	NM_001105985	170	238	1	22	TGGGCATCTCATGGTTCTCTGTGACAGTTTCAGTACGGATATGAATTTCCTAAAGCAGACTGCCCTAG	(((.((((((..................((((.............................(((((((&))))))))))))))))).)))	-19.31	0.991814
Candidate_254	NM_001107199	14	57	0	22	TGGCAGTTCTTCTAAATCTACGTGAAAAACAACATTCCCTGGG	((((..((((((........................(((((((&)))))))..))))))...))))	-16.87	0.999723
Candidate_254	NM_001108934	310	330	0	19	CCATAGTTTATTTCCCTAGA	((((..(((....(((((((&)))))))...)))..))))	-16.8	0.994381
Candidate_254	NM_012950	354	417	0	20	GCTATAGAAATAATCTGATTCTCTGACTTAATAAAGTCTGGGTTGGTGGATGCTAGCCCTGGG	((((...............(((((............................(((((((((((&))))))))))))))))))))	-21.64	0.998949
Candidate_254	NM_001003401	725	746	0	22	TGGCTAGAAATTCTCCCTGGA	((((((....(((.(((((((&)))))))..)))....))))))	-19.4	0.991313
Candidate_254	NM_057146	101	134	0	19	CCAGGACTTTCCAACTTAGCATCCTACCCTAGA	(((...(((((((.............(((((((&))))))).))))))).)))	-19.74	0.999126
Candidate_254	NM_001107659	4490	4535	1	21	AGCCTCCTACAAATAGTATAGTTCATAATGAAGTCCCAGCCCTAG	((((((...........................((((((((((((&)))))))))).)))).))))	-25.12	0.998949
Candidate_254	NM_031043	182	200	0	20	GTTGTGTTTAACCCTAGA	((..(.(((..(((((((&)))))))....))).)..))	-16.3	0.999436
Candidate_254	NM_030835	22	75	1	19	CCATTCTCCTGTGAATTTTAACTTGAACTCATTCCTGATGTTCGATGCCCTGG	(((.((((........................(((...........(((((((&))))))).))))))))))	-16.95	0.999957
Candidate_254	NM_030835	1807	1852	0	21	AGTTGTGTCTGTTTGATTTATGCTTTAAAAATAAAGTTCCCTGGA	(((..(.(((.(..........................(((((((&)))))))..).))).)..)))	-16.49	0.99995
Candidate_254	NM_012800	1011	1043	0	20	GTTTTCTAACAAGGGTTTTAATTTTCCCTAGA	((..(((....((............(((((((&)))))))))....)))..))	-13.5	0.9998
Candidate_254	NM_053662	177	196	1	20	GCACATTAAAATGCCCTAG	((.((((.....(((((((&)))))))......))))))	-17.4	0.999889
Candidate_254	NM_001108552	3137	3189	1	21	AGCCCCTGAGTTTCCTAAACTTGACAAAATTTGAGGCAATAAGTAGCCCTGG	((((......(((((.............................((((((((&)))))))))))))...))))	-19.65	0.999788
Candidate_254	NM_001107701	2109	2130	0	20	GTCCTTTTTCATGTCCCTGGA	(((.((((((....(((((((&)))))))...)))))).)))	-18.9	0.997804
Candidate_254	NM_031784	12	38	1	20	GCAAAATCAATTTCTACTGGCCCTAG	((.......((((((.(..(((((((&)))))))..))))))).))	-23	0.999525
Candidate_254	NM_022589	2959	3010	0	22	TGGTGTTCTTATAACAACTAAGGGATTCACAGTCCAGATGCTGCCCCTGGG	((((..((((......................(((((.......(((((((&))))))))))))))))..))))	-17.15	0.997804
Candidate_254	NM_001005765	102	170	0	21	GGCTTCTCCTGTTTTATATATTATGTGAAGAGTTTAGATCTTATATTGGTTTGCACAAATTCCCTGGA	((((((((........................(((((........................(((((((&)))))))))))))))).))))	-14.9	0.999842
Candidate_254	NM_001107715	1005	1053	0	22	TAGCTTCTGTGACAAAGATTTAATCTGTTTCCTACCTGCAGCCCTAGG	((((((((...........................((.((((((((((&)))))))))).))))).)))))	-23.72	0.997485
Candidate_254	NM_001077436	121	148	0	21	AGCAACCAATAAAAGACAGACCCTAGA	(((.....((......(((.(((((((&)))))))))).....)).)))	-17.6	0.999436
Candidate_254	NM_145777	1026	1061	0	20	GCAATGTTTTCTATATTAAAATTATAAACCCTGGA	((....(((((((...............(((((((&))))))).)))))))...))	-15.09	0.999924
Candidate_254	NM_017301	148	189	0	19	CCATGTTGTAGGTAGGTTATGATTATGAACAATGCCCTGGG	((((.((..........................((((((((&))))))))....)).))))	-16.41	0.999788
Candidate_254	NM_017301	1131	1157	0	21	AGTTGTCCTTAGGTATTGACCCTGGA	(((..(((((.((......(((((((&))))))))).))).))..)))	-19.1	0.997804
Candidate_254	NM_001106467	835	870	0	21	AGCTAATGTTTGTCCTAAATTTTCAGGACCCTAGA	((((...((((.(((..........((.(((((((&)))))))))))).))))))))	-20.4	0.995853
Candidate_254	NM_001108564	2331	2370	0	22	TAGCTTTTGCTGGTTTTTTCTATTTCTGTCCACCCTGGA	(((((...................(((.(((((((((((&))))))).)))).))).)))))	-23.65	0.998583
Candidate_254	NM_057186	175	220	0	22	TAGTCTGTTCTCTGTGAATTTTTCTGAAAAGCAGTATACCCTGGG	(((((...(((((..................(((....(((((((&)))))))))).))))).)))))	-17.11	0.994381
Candidate_254	NM_001102383	2391	2438	1	21	GGCCATGCTCTTTTGAGCTGTATAGCTCATTGTAACAGACGCCCTGG	((((((.((((((...........................(((((((&))))))).))))))))))))	-24.49	0.994391
Candidate_254	NM_001101805	2391	2438	1	21	GGCCATGCTCTTTTGAGCTGTATAGCTCATTGTAACAGACGCCCTGG	((((((.((((((...........................(((((((&))))))).))))))))))))	-24.49	0.994391
Candidate_254	NM_001105906	21	52	0	20	GCCACTGAAAACTGACAGGTTAAACCCTGGA	((((((.....((..(((......(((((((&)))))))))).)))).))))	-16.4	0.995308
Candidate_254	NM_012863	661	693	0	21	AGTGGTGTCTCATTTTATAGGATTGCCCTGGG	(((.((.((((.............((((((((&))))))))..)))).)).)))	-22.66	0.995434
Candidate_254	NM_001137641	2199	2254	1	22	TGGCTTAGGTTTTGGTTTTTGATTTTTAAGACAGGGTTTCTCTGTGTAGCCCTGG	(((((..............................((((((((....((((((((&)))))))))))))))))))))	-22.61	0.997051
Candidate_254	NM_001105909	251	299	0	20	GTTGTAAATTACCGTGTACATAAACCACACTGACAATATCGCCCTGGA	((..(...((.(((..........................((((((((&))))))))))).)).)..))	-16.86	0.999807
Candidate_254	NM_001034153	670	701	0	19	TTGTCTTATATCTAGGTGATATAACCCTAGA	(..((((...(((((.........(((((((&))))))))))))))))..)	-17.6	0.997953
Candidate_254	NM_017001	326	361	1	19	CCATTTCTTGAGTGCTGAGATTACAAATGCCCTGG	(((((((((.(.................(((((((&)))))))).)))))))))	-20.72	0.998538
Candidate_254	NM_001170403	2996	3072	0	20	GCCACTATTTATTTCCGCAGTAAATAATTCCTTTCCTGTGTGTGGATTTTTTTTTTTTTTTAGCAGTTGCCCTGGG	((((..........................((((((.(..............................((((((((&))))))))))))))).))))	-16.14	0.999936
Candidate_254	NM_001006957	306	347	1	20	GCCTCATCCTTTGCTTTCTTTCTTTCCTTTCCGCGCCCTGG	(((.......................(((((((.(((((((&))))))))))))))..)))	-23.11	0.992427
Candidate_254	NM_203338	224	276	1	21	AGCTTTACCTTTACCTTGAAGATGTTTCTGAGATAATAAAATGTAGCCCTAG	((((....((((.((.............................((((((((&))))))))))))))..))))	-18.45	0.999874
Candidate_254	NM_019256	524	550	1	20	GTCACATGTATTGTTTCAGGCCCTAG	((((.......(.((((.((((((((&)))))))).)))).)))))	-19.81	0.995434
Candidate_254	NM_022498	255	294	0	22	TGGCAGTTTATCCTGTCCGGATATAAAGAGAGCCCTAGG	((((.((((.(((.................(((((((((&)))))))))))).)))).))))	-21.72	0.995263
Candidate_254	NM_022498	558	597	0	21	AGCCAAAGTTTCTGTTGGACTGTATTGGCACACCCTGGA	(((((...(((((.(..(..............(((((((&))))))))..)))))))))))	-19.43	0.991313
Candidate_254	NM_001039022	294	349	0	21	AGCTTCTCTATGACAGATGTTTTCTAGAGGGATAATGGATCACTGGGACCCTAGG	((((((((..............(((((.....................(((((((&)))))))))))))))).))))	-17.72	0.999436
Candidate_254	NM_053742	1521	1559	0	20	GTCCTCTAAGCTCTAGATAAAGGTGGTTATTCCCTGGG	(((.(((...((((((...............(((((((&)))))))))))))))).)))	-18.46	0.99441
Candidate_254	NM_001025272	172	224	0	22	TGGCCTTTTTGAAAGCTCTCTACTTTACTATTACCACCAGCATAGCCCTAGG	(((((..........((((((......................(((((((((&)))))))))))))))..)))))	-25.34	0.999057
Candidate_254	NM_001108457	1935	1971	0	19	CCGAATCTCCTTTATTCCTCATCACTATGCCCTAGG	(((..(((((..................((((((((&)))))))).)))))..)))	-22.51	0.999733
Candidate_254	NM_001114330	2049	2083	0	22	TAGATTTTTTCCTTTTGTCACAGGAGTCCCTGGA	(((..(((((((............((.(((((((&))))))))))))))))...)))	-17.9	0.994381
Candidate_254	NM_017011	1085	1119	0	22	TAGATTTTTTCCTTTTGTCACAGGAGTCCCTGGA	(((..(((((((............((.(((((((&))))))))))))))))...)))	-17.9	0.994381
Candidate_254	NM_001107460	341	366	0	21	AGCTAAAATTATGACTGTCCCTGGG	((((...(((.(..(.(.(((((((&)))))))).)..).)))))))	-14	0.994381
Candidate_254	NM_001107459	1379	1411	0	21	GGTCCTACCTTTCAATATCAAAATCCCCTGGA	((.((...(((((............(((((((&)))))))...)))))..))))	-15.86	0.999638
Candidate_254	NM_001106223	147	197	0	21	GGAATTTCTCTCTGAAATCTACAGAGACTCTTGACTTTGAGACCCCTGGA	((....(((((((..........................((..(((((((&))))))))))))))))...))	-17.36	0.999511
Candidate_254	NM_001109664	1021	1066	1	22	TAGCTTGCTTTTATTTTGAGACAGGATCTCACTATGTAGCCCTAG	(((((....................(((((....(.(((((((((&))))))))).)))))))))))	-21.25	0.99308
Candidate_254	NM_001009478	548	569	0	22	TAGCATACACAGATCCCTAGG	((((.....(((..(((((((&))))))))))........))))	-15.42	0.991313
Candidate_254	NM_001135612	554	579	0	19	CTATCTATACTGACTAATCCCTGGA	((((((.......(((..(((((((&))))))).)))..))))))	-15.4	0.994381
Candidate_254	NM_203334	1905	1969	0	20	GCCAACCCAATTTCTGCTACATTTTTGCCTCCGTGATTAAAAGAAGAATGCGGGGAGCCCTGGA	((((.......................(((((.......................(((((((((&))))))))))))).).))))	-20.55	0.998949
Candidate_254	NM_001106271	499	551	0	21	AGCTCTCTGACTTCATAATCAGATCAGGAAGAAATATACTGCCTGCCCTAGA	((((.(((..(((((.............................((((((((&)))))))))))))))).))))	-22.05	0.999833
Candidate_254	NM_001107533	427	482	0	21	GGCATATCTACAGATCCTTATGTTTATTATGTGGAGAGGAGACAATCTCCCTGGA	(((.(((((.....(((....(..........................(((((((&)))))))).))).))))))))	-15.66	0.999436
Candidate_254	NM_080786	989	1016	0	22	TAGTATTCTAGGGTCAGATTCCCTGGA	((((..(((....((((...(((((((&)))))))))))..)))..))))	-18.4	0.994381
Candidate_254	NM_001107545	1654	1691	0	19	CTGTCTCACAGTTAGGACACCAAGTGTATACCCTAGG	(((((((.(((...................(((((((&))))))))))..)))))))	-18.2	0.999439
Candidate_254	NM_001107548	1133	1186	1	21	GGTAATCTCTGACCCAGAATTCAGAAGCAGAGTCTGGCATATGCTCGCCCTGG	(((.((((((...(((..............................(((((((&)))))))))))))))).)))	-20.21	0.991282
Candidate_254	NM_012648	277	335	1	21	GGCCACTTCTCTGTCTTGTTACAACCTCAGTCTCCCAGAATCAGTGACCTTGCCCTAG	(((((.........................(((((((..............(((((((&)))))))))).)))))))))	-22.64	0.992427
Candidate_254	NM_012713	410	451	0	21	AGCTTGGCTTGAATCCAAGTATATGGCTGCTTTGCCCTAGA	((((...(((...((((................((((((((&)))))))))))))))..))))	-22.19	0.995434
Candidate_254	NM_001106295	17	43	1	21	GGTTGTTGAGCTTAAAGCTGCCCTGG	(((..((...(((......(((((((&)))))))..))).))..)))	-19.7	0.991282
Candidate_254	NM_001009292	848	889	0	20	GCCATCTGTATGACTCAGACTACACTAGATCCTTCCCTAGG	(((((((......................(((..(((((((&)))))))..))).)))))))	-23.9	0.999241
Candidate_254	NM_001035517	260	293	1	19	CCTCACTTTTCATGAGGCTCAGACATGCCCTGG	((...(((((((..............(((((((&))))))))))))))..))	-17.33	0.99308
Candidate_254	NM_001035517	1067	1120	1	20	GTCATTTGCTCTGCTCCCTCAAAATGTCAGTTAAGTAAATGTGCTTGCCCTGG	((((.....(((.((((.............................(((((((&))))))).)))))))))))	-19.51	0.999976
Candidate_254	NM_053335	249	279	0	21	AGCTTTTCCTTTATCAATCAATCCCCTGGG	(((((((((..............(((((((&)))))))..)))))...))))	-15.49	0.999436
Candidate_254	NM_031559	105	144	0	21	AGTTTTCCTTCCAGAAGGTTTACCGTCAGTCTCCCTAGA	(((..((.((((((..................(((((((&))))))))))))).))..)))	-21.36	0.999504
Candidate_254	NM_172327	451	475	0	21	AGACTATCTAGGAAATGCCCTAGG	((.((((((.......((((((((&)))))))).....))))))))	-21.5	0.995434
Candidate_254	NM_001106333	1061	1106	0	21	AGCTAGAATTCAGAAAAAAAAGATGGCTGAGAGGCATCCCCTAGA	(((((...(((((.........................(((((((&))))))))))))....)))))	-18.81	0.999639
Candidate_254	NM_001109581	81	130	0	19	TCATTCTCCCAGACACCTCTTCTATAATGGACCCTTGATCTCCCCTGGA	(((.((((((((..............................(((((((&))))))))))).)))))))	-19.31	0.999241
Candidate_254	NM_001191951	472	521	1	21	GGTCTTAATTGCTCTAAAGGTTGGACCTGTACAAACCGTGAAGCCCTGG	((((.......((((..........................((((((((&))))))))..))))..))))	-17.99	0.999671
Candidate_254	NM_001108519	118	157	0	22	TGGCCTAAATTGTGGACTCTTGCTTCAACTCACCCTGGA	(((((...........(((((.........(((((((((&))))))).)))))))..)))))	-18.02	0.991313
Candidate_254	NM_013166	16	60	0	19	CTGTCTCCCTTTTTGATCTAATGAAATATTGATAGTTCCCTGGA	(((((((((............................(((((((&)))))))..)).)))))))	-17.81	0.99977
Candidate_254	NM_001007694	465	508	0	22	TAGTCACTTAAACCTGAAGGATTCACTTTTGCCCAACCCTAGA	((((((....................((((..(((.(((((((&))))))).))).))))))))))	-19.35	0.995853
Candidate_254	NM_139192	2339	2372	0	21	AGCTTTCTTTCTCTTCTGATCTTATTCCCTGGA	((((.....(((((((..........(((((((&)))))))..))))))).))))	-21.1	0.994381
Candidate_254	NM_001106362	462	508	0	22	TAGCCAGCAAGCAGAGGAGACAGGATGTCAAACAAATTCCCCTAGA	((((((.....(((.........................(((((((&))))))))))......))))))	-18.21	0.999372
Candidate_254	NM_001107602	169	224	0	22	TGGTCTGGTACTTTGATGTTTCTGTTTATCACGTGAAGAAAAACCAAACCCTAGG	(((((............((((((....................(((..(((((((&))))))).))))))))))))))	-14.95	0.994381
Candidate_254	NM_001127484	2450	2501	0	21	AGTCATCGTGACTATGTGTATCTTAAGCAATAAGATTCAGGCTGCCCTGGG	(((((((............................((((....((((((((&))))))))))))..)))))))	-20.41	0.999976
Candidate_254	NM_133578	701	741	0	21	AGCACCTCTGGTGTCATTCAGAAAGTTGTCAGACCCTAGA	(((..((((...................((((.(((((((&)))))))))))))))...)))	-20.5	0.999126
Candidate_254	NM_001107611	2516	2582	0	18	CGTCTCTCCCCAAGGTTGCTCATAAACAGTTGCTACCTTGTATAAAAAATTCATTTGTGCCCTGGG	(((((((((..............................(..................((((((((&))))))))))))))))))	-19.37	0.999565
Candidate_254	NM_001107109	215	235	0	18	TATTTTTTTATTGCCCTAGA	((((((((((..((((((((&))))))))))))))))))	-20.1	0.993041
Candidate_254	NM_001105887	787	836	0	21	AGCCGACTCTGCTATGCATGTACTATAAGTGACCATTTGTAGCCCTGGG	(((((.((((.(............................(((((((((&)))))))))).)))).)))))	-25.78	0.998538
Candidate_254	NM_001006990	404	453	0	21	AGCCTAACAACTAGCATCAACTGTGTCTTGTAAGTAACTGGCCCCTGGA	((((....................(((((........(..(.(((((((&))))))))..).)))))))))	-19.65	0.999241
Candidate_254	NM_013002	46	82	0	19	CCGTCCATCCAGAAATGAGAAGAACAATACCCTAGA	(((((..(((((.................(((((((&))))))))))))..)))))	-23.82	0.999436
Candidate_254	NM_001037095	885	906	0	21	AGCAAAACTTACATCCCTGGA	(((....(((.((.(((((((&))))))).))..)))...)))	-17.2	0.994381
Candidate_254	NM_001107086	2108	2148	0	22	TAGCAAATACTTTTACTACTAAGTCCCATCCTGCCCTGGA	((((..................(((...(((.((((((((&)))))))).)))..))).))))	-22.71	0.999811
Candidate_254	NM_001108321	516	566	0	21	AGCCAGGAACACATTTGGAAAAAAGAACCAAGGGTTCTAGGAGCCCTAGA	(((((.............................((((...(((((((((&)))))))))..)))).)))))	-24.21	0.998731
Candidate_254	NM_181473	1789	1808	0	19	CGATTTACAATGCCCTAGG	(.((((.....((((((((&)))))))).....)))).)	-16.4	0.999542
Candidate_254	NM_053932	665	711	0	21	GGCTTTCTCTAAAGTTATAAAACAGGAGTAGTGCCTGGCCCCTGGA	((((.(((((........................(..(.(((((((&))))))))..)))))).))))	-23.25	0.999126
Candidate_254	NM_001014114	492	526	0	21	AGCCAACACATCTCCTTGTAATCACTTCCCTGGA	(((((.....(((((............(((((((&)))))))..)))))..)))))	-22.84	0.999126
Candidate_254	NM_001135846	863	907	0	21	GGTTTATATACTCCTGTGTAATGAGACTGATGCAGAGCCCTGGA	((((......((((.....................(((((((((&)))))))))))))....))))	-19.39	0.999181
Candidate_254	NM_152790	1438	1485	0	20	GCCCGCAACACTGGAGATTTGTGATCTCCAAATGAACGATCCCTAGA	(((.....................((((((..........(((((((&))))))).))))))...)))	-18.25	0.999372
Candidate_254	NM_001025756	940	991	1	21	AGCACATGCTTATTAGGTGATTGTACCTGGATTAAAGGAAAGCAGCCCTGG	(((.(((.(((.(.............................(((((((((&)))))))))).)))))))))	-18.45	0.999305
Candidate_254	NM_001008360	508	559	0	20	GTTGTCTCGGGTACCAAGATAGGGAAAGAAATGAAGACTGCTAACCCTGGA	((..((((.....(((............................(((((((&))))))).))).))))..))	-18.35	0.999372
Candidate_254	NM_001105763	512	529	1	19	TTATTTTAAGGCCCTGG	(((((((..((((((((&))))))))...)))))))	-17.1	0.992727
Candidate_254	NM_001160228	94	142	1	21	AGCCTTCTGGAACCCACCTCATCCCCAGAATCTCCCTTCTTGCCCTAG	((((.........................(((((((.....(((((((&))))))).)).)))))))))	-23.21	0.991557
Candidate_254	NM_001002819	359	409	0	21	AGTTATTTTTCTAACGTGTGGCTTTTCTGTAGCCATGGTAGCGCCCTAGA	(((((((((((((.............................((((((((&)))))))))))))))))))))	-24.35	0.996591
Candidate_254	NM_001107004	1064	1109	0	22	TAGCCCAGTGATAAAATGTATGTGTAACATTCACGAGACCCTGGG	(((((........................(((.(.((.(((((((&))))))))).).)))..)))))	-17.17	0.999436
Candidate_254	NM_001107006	182	217	0	22	TGGCCATATATACAAGCATCCTGAGATGCCCTGGA	(((((((...........(((......((((((((&)))))))).)))...)))))))	-23.84	0.998513
Candidate_254	NM_001191921	137	191	1	21	AGCAGATGAAGAATCCCTTATACTCATTGGCTTGATAATAGTGAAAAGCCCTGG	(((.........(((.(((...........................((((((((&)))))))).))).))).)))	-16.49	0.999788
Candidate_254	NM_001105812	1965	1996	0	21	AGCTCATGCTTAACATGACTGAGACCCTAGG	(((.(((.(((..(.......((.(((((((&))))))))))..)))))))))	-16.91	0.991313
Candidate_254	NM_001107025	84	149	1	19	CCCTCTCTTAAAGTGGAGAAAGAACTTCCACCCTGAACGTACTACCTAAAGAAGAATTGCCCTGG	((.((((...................((((............................(((((((&))))))))))))))).))	-16.58	0.99993
Candidate_254	NM_001013860	542	602	0	21	AGCCCTCATAAATGCAAAGAATACAAAGTAAGTCTCAAGACTAACTATGCATTCCCTAGA	((((.((.........................((((.((..............(((((((&))))))))).)))))).))))	-17.34	0.999511
Candidate_254	NM_001108286	697	735	1	22	TGGCTTTTGTTCTCTCTGTTGACAAACTCCTGCCCTAG	(((((.....(((((((..............(((((((&))))))).))))))).)))))	-23.86	0.998273
Candidate_254	NM_053304	908	936	0	20	GCTATAGAATCTGAGATGCTCCCCTAGA	(((((....(((.((......(((((((&))))))))))))...)))))	-16.7	0.991313
Candidate_254	NM_032613	1932	1966	0	21	AGTCCATACTTTTCCAGAAGCATCCAACCCTAGA	((.((((...(((((((..........(((((((&)))))))))))))).))))))	-23.4	0.995853
Candidate_254	NM_001025136	81	127	1	21	AGCGGACCTTTTTATGACACATAATCAGAAGAGAAAATCGCCCTGG	(((.(..(((((((.........................(((((((&)))))))))))))).).)))	-16.01	0.999889
Candidate_254	NM_001107055	957	999	1	20	GCCCTGCTCTCAAAGATGCTTTTGCAGGCTTTTTTGCCCTGG	(((...(((((........................(((((((&)))))))..)))))..)))	-22.57	0.993724
Candidate_254	NM_001105713	496	536	0	20	GTTGCTTCTATTTTCTGCTTCAATGGAAACAGTCCCTAGA	(((..((((....................(((.(((((((&)))))))))).))))..)))	-18.2	0.999511
Candidate_254	NM_001007726	252	285	0	21	AGCCTCAAGTCAGACATTAGATGGGTCCCTAGA	((((((...((((.............(((((((&)))))))))))...)).))))	-19.41	0.999126
Candidate_254	NM_001107067	487	520	1	21	AGCCAGATCTCCTAAGCCTATCAGCTGCCCTAG	(((((..(((((..............(((((((&))))))).)))))..)))))	-28.66	0.991282
Candidate_254	NM_001127449	18	64	1	21	AGGCATCTGCTGCATGAGCTGATTCTGAAGTATCGATTTGCCCTGG	((.(((((.((.((.........................(((((((&))))))))).))))))).))	-21.41	0.995041
Candidate_254	NM_199082	227	258	0	21	AGCTGTGGTTTTTAATTGAGGATGCCCTGGA	((((((..((((...........((((((((&)))))))).))))..))))))	-19.6	0.997825
Candidate_527	NM_053381	34	56	0	19	CTGATTCTGTTCTATCCCTGGT	(((..(((((.....(((((((&)))))))..)))))..)))	-19	0.99697
Candidate_527	NM_001013933	762	779	1	17	GAGCAATGTTGCCCTAA	(.((..(((.(((((((&))))))).)))..)))	-16.6	0.998273
Candidate_527	NM_001135923	713	754	1	18	TGGCATCTGCATTGCTCGGAGCTTTCCTTCTTAAACCCTAG	((((.((((((.......................(((((((&)))))))))))))))))	-22.3	0.999827
Candidate_527	NM_001135893	713	754	1	18	TGGCATCTGCATTGCTCGGAGCTTTCCTTCTTAAACCCTAG	((((.((((((.......................(((((((&)))))))))))))))))	-22.3	0.999827
Candidate_527	NM_001135997	169	206	0	17	GGCCAAACTGTGAGCCTTTACTGTGGTTTTCCCTGAT	(((....(((..(.................(((((((&))))))))..))).)))	-15.42	0.999372
Candidate_527	NM_001106954	910	935	1	17	GGTGAAAACTTCAAAGCAACCCTGA	(((............((((((((((&))))))))))...)))	-18.26	0.999088
Candidate_527	NM_001012227	39	74	1	19	CTGGCATGCAATGTGCATTTTGCTTCAAACCCTAG	(((((.((((..................(((((((&)))))))))))..)))))	-20.86	0.999937
Candidate_527	NM_001105748	1491	1533	0	20	CCATGCTTCCTGATAGCAAAAACCTATAAATCTAACCCTAAT	((..(((..(((....................((((((((((&))))))))))))))))..))	-14.35	0.993286
Candidate_527	NM_001109013	310	349	1	17	GGACTCGATGGTCTTCCATACTTCAAAGCTAGGCCCTAA	((.(((.....................((...(((((((&))))))).)).)))))	-14.45	0.999876
Candidate_527	NM_001109381	2343	2375	0	15	CTCTGCAGGAATTTCACATTATGCACCCTGAT	(((((((.................((((((((&)))))))))))))))	-18.42	0.999932
Candidate_527	NM_053379	4643	4679	1	17	GGCTGATGGTCCTATTATTTAGAGCTGGAACCCTGA	((((....................(((.((((((((&)))))))).)))))))	-20.15	0.999603
Candidate_527	NM_001108120	882	939	0	19	CTGGATTTTAAGATCCTTTTACTCCCCTTCATACTTATCTCCAGTGTCCACCCTAGT	((((.................(((....................(((..((((((((&)))))))).))))))))))	-12.77	0.999705
Candidate_527	NM_001115027	89	148	1	19	CTGGAAACCGTATCCCTTCTTTGTTCCCATCCTTCCCTTCAGGGGAAGAAAAGCCCTAA	((((..............((((((...........................((((((((&))))))))))))))))))	-15.75	0.999754
Candidate_527	NM_001047893	2376	2407	1	20	CCTGTGGTCAGCTTTTGTGACTTTACCCTGA	((((.(.((.((............(((((((&))))))).)).)).)))))	-17.52	0.999566
Candidate_527	NM_001014111	50	92	1	17	GGTTCCAGGTGAAGTGTTAATGAGATGCTAGCCCTACCCTGG	(((((....................(((.......(((((((&))))))).))))))))	-14.35	0.995694
Candidate_527	NM_012634	776	803	0	16	GCTCACGTCCATGCATTTTTCCCTAAT	((((.......((((.....(((((((&))))))).))))))))	-16.31	0.994381
Candidate_527	NM_001106962	315	347	1	17	GGTTAAATTAAACTACTTAAAGAATGCCCTGG	((((.....................(((((((&))))))).....))))	-11.37	0.999975
Candidate_527	NM_001127531	1038	1090	0	20	CCTGGCATCACTTTTATACATCCTGACACATACCTGAACACATCTCCCTGAT	((((((...........................(((....((...(((((((&))))))).))))).))))))	-15.99	0.999638
Candidate_527	NM_181366	702	740	0	18	TGGTTTGGGAAAAAGTGGGGTCACATTTTCGCCCTGAT	((((((.(.(....................((((((((&))))))))).).))))))	-14.35	0.999542
Candidate_527	NM_181366	843	856	0	13	CTTCATCCCTAAT	((.((.(((((((&))))))).)).))	-11.8	0.995543
Candidate_527	NM_053360	375	420	0	18	TGGTTTTTTTTTTTTAAATCGTGTTTTGTCACAGATGCCCCTAGT	((((((.............................((((((((((&)))))))..)))))))))	-14.15	0.999759
Candidate_527	NM_001014272	403	421	1	17	GACTAGTGAATGCCCTAA	(.((..((...(((((((&)))))))..)).)).)	-11.8	0.999889
Candidate_527	NM_001109317	1789	1825	1	18	TGGTTGCCAAAAACAACTGCCTTTCCCTGACCCTAA	(((((...........((((........((((((((&)))))))))))))))))	-16.9	0.995434
Candidate_527	NM_001100542	463	484	1	18	TGGGTCAATTCAAAGCCCTGA	(((.((.......((((((((&))))))))...)).)))	-15.8	0.999542
Candidate_527	NM_031624	89	133	1	19	CTTGCATTGCATTTGATAGTGTCAAATAATTGCTTGTACCCTAG	((.((.(((((..........................(((((((&)))))))))))).)).))	-15.26	0.999903
Candidate_527	NM_080889	21	43	1	20	CCTCAAAGTCCTATAGCCCTAA	(((....(..((.(((((((((&))))))))).))..).)))	-15.8	0.994671
Candidate_527	NM_133615	538	567	1	19	CTGTGACTAGAATTTGTAATATGCCCTAG	(((.(.......((((((....(((((((&))))))))))))).))))	-14.2	0.998886
Candidate_527	NM_001173339	538	586	1	18	TGGTGACTGTGACATTCTCCTTTTATAGGAGAAACGTGTATGCCCTGA	((((..(((((..............................(((((((&)))))))))))).))))	-16.01	0.999903
Candidate_527	NM_001173339	1827	1863	1	19	TTGGAGAATGTTTATGTTGTCAGGATAAAACCCTGA	((((....(((.................((((((((&)))))))))))...))))	-14.12	0.999811
Candidate_527	NM_001106934	225	279	1	18	TGGGAGAAAAAACCTTTGTGTTTAAACTCCGATTGCAGACAGTGTAGACCCTAA	(((..........((((((...........................((((((((&)))))))))))))))))	-13.32	0.999855
Candidate_527	NM_001106934	1773	1797	1	15	CTCTGATTGCAGAGTAGACCCTAA	(((((...........((((((((&)))))))).)))))	-16	0.999836
Candidate_527	NM_133402	775	795	1	16	GTTCTTTTATTGTACCCTGA	((((......((((((((((&))))))).)))))))	-12.9	0.99972
Candidate_527	NM_001024267	804	840	1	19	CTGGAGTTGGAAAAAATGTTTGCATGCTTACCCTGA	((((..............((((((.....(((((((&))))))))))))).))))	-17.96	0.999285
Candidate_527	NM_001108256	268	317	1	19	CTGGAGGTTTTCTGCCCTGCTTCCTAGTCCTCATGATTTAATACCCTAG	((((.....((((((...........................(((((((&))))))).))))))))))	-17.69	0.999915
Candidate_527	NM_031612	1137	1173	1	17	GGTTCTCAGGAACTGAAACTACCATTTAGGCCCTGA	((((((((.....................(((((((&))))))))).))))))	-16.79	0.99985
Candidate_527	NM_001166586	245	268	0	20	CTTGGATGACTTTTTTCCCTAGT	(((((....((((...(((((((&)))))))....)))))))))	-14.1	0.996808
Candidate_527	NM_052804	444	479	1	19	TTGGTCCGCTTTTCCAGTATTTTAGTGGACCCTGA	((((..(((..................((((((((&)))))))))).)..))))	-15.46	0.999744
Candidate_527	NM_001106342	159	175	1	19	CTGGAGAAAACCCTAA	((((....((((((((&))))))))......))))	-17.2	0.998327
Candidate_527	NM_001107580	41	81	1	19	TTGATCTCTGTAGCACCTTCATGTCCTTCTTTAGCCCTGA	(((..(((((((.....................(((((((&)))))))))))))).)))	-16.19	0.999889
Candidate_527	NM_001139507	1340	1386	1	17	GGTGGTGTCCACCTTAATCAGCATCACTTTCAGAGACTGACCCTAA	(((..(((..............................((((((((&)))))))))))..)))	-15.11	0.999671
Candidate_527	NM_001107101	36	75	1	17	GGTGAACTGAGACCTTTCCCCAAAGCAGAAAAGCCCTGA	(((...(((......................((((((((&)))))))).))).)))	-15.3	0.991074
Candidate_527	NM_001106877	182	211	0	19	CTGCCATACTCTGCTAAAGTGCCCCTAAT	(((.....((((((........(((((((&)))))))..)))))).)))	-16.5	0.991313
Candidate_527	NM_001108812	282	326	1	18	TGGCCAGCAGGATGGAGCTATAATTCCTAAGTTATACACCCTAA	(((((.(((............................(((((((&)))))))))).).))))	-15.78	0.999949
Candidate_527	NM_133314	958	990	0	20	CCAGGCCTGCCTTCATTAAATTGGTCCCTAAT	((.(((((((...............(((((((&)))))))..)))).))).))	-19.03	0.993582
Candidate_527	NM_199399	260	291	1	17	GGCAGTCTGCATTTATGATCTTGAACCCTGA	(((..((((((.............(((((((&))))))))))))))))	-20.91	0.999178
Candidate_527	NM_001044283	326	367	0	20	CTTGAATCTGATTGACTAGGATATTTCTCCCCACCCCTGAT	((((..((((.....................((.(((((((&))))))).))))))..))))	-14.39	0.999436
Candidate_527	NM_212544	1012	1031	1	17	GGTTTTGAACAGGCCCTAA	(((((((....((((((((&)))))))).)))))))	-20.7	0.992764
Candidate_527	NM_212534	71	102	1	17	GGTTCTGTTTTGTGACAGTGGCAGACCCTAA	((((((((...............((((((((&))))))))))))))))	-21.76	0.995434
Candidate_527	NM_001008831	207	253	0	19	TTGGCATCTTCCAAGTCGAATCTACTATAGATTCCGAGACCCTGAT	(((((.(((............................(((((((((&)))))))))..))))))))	-16.81	0.999395
Candidate_527	NM_001004084	348	368	1	20	CCAGTTGTGAAATACCCTAG	((.(((.((....(((((((&)))))))..)).)))..))	-14.4	0.998886
Candidate_527	NM_001047907	335	372	0	20	CCTAGCGGAAATGGACTAAAGCTGTAGTTCCCCTAGT	(((.((...............((((((...(((((((&))))))))))))).)).)))	-17.09	0.991313
Candidate_527	NM_001107616	885	906	0	17	GGTCTTGCATGTGTCCCTAAT	((..(((((.....(((((((&))))))).)))))..))	-19.4	0.991313
Candidate_527	NM_001173528	1559	1598	1	19	CTGGACTCTGTTTGTGGCAAACCTTGACAGTTGCCCTGA	((((.((((((.....................(((((((&))))))).))))))))))	-23.05	0.991282
Candidate_527	NM_001106382	66	124	1	19	TTGGAAATGTGACTATTAATTATGCAAATAAACTTCTTGAATCATTCAAGAGCCCTAG	((((..................((((.........................(((((((&)))))))))))...))))	-11.81	0.999975
Candidate_527	NM_001134576	55	93	1	18	TGTCTCTATAGCACTATGTCACCTCCATGAAGCCCTGG	((.((((...(((..................(((((((&)))))))))))))).))	-13.36	0.991282
Candidate_527	NM_001107625	582	624	1	19	TTGTAATCTGCTATTCAAAGTCATTTCTTTGATGAGCCCTGA	(((...(((((.......................((((((((&)))))))))))))..)))	-15.6	0.999744
Candidate_527	NM_001107625	1189	1235	1	17	GGTATTTGCACCAGTTCTGAAAAGTCCAGGACCTCCCACGCCCTAA	(((.((((((.............................(((((((&))))))))))))))))	-16.35	0.992427
Candidate_527	NM_001107626	221	256	1	17	GGCTTTGATTTAAAGGAAAGGGGCAGGGACCCTAA	(((((((....................((((((((&)))))))).)))))))	-19.7	0.999707
Candidate_527	NM_001100860	426	454	1	18	TGGCAAACATTATACCTTAAAACCCTGA	((((................((((((((&)))))))).....))))	-14.1	0.999788
Candidate_527	NM_001106387	209	251	1	16	GTTGTGCAGTATTTTTTTGACTTTAACAGAGAACGACCCTGA	(((.((((...........................(((((((&))))))))))).)))	-14.82	0.99992
Candidate_527	NM_173116	161	184	1	17	GGCTTTTAGTTTGAAGACCCTGA	((((((..((.....((((((((&))))))))))))))))	-17.6	0.998107
Candidate_527	NM_001108535	633	669	1	16	GTTACTGTACTCAGTTAATTGTTTTACTTGCCCTGG	(((.(((((....................(((((((&)))))))))))))))	-12.95	0.999929
Candidate_527	NM_001107633	51	101	0	19	CTGGGTATCATTTGATCATGAAGTGTGCATCTCTGTTCACATCCCCTGAT	((((..........................((((((.......(((((((&)))))))..))))))))))	-17.56	0.999723
Candidate_527	NM_001134547	18	43	1	17	GGAATTCTGTAATAGAGAACCCTAG	((...((((((.......(((((((&))))))))))))).))	-16.71	0.999499
Candidate_527	NM_031011	596	653	0	19	CTGTTTTAGTAATTGCTCCTGCATTTATAGTCCTATGGTTTTTTCACTACCCCTGAT	(((...........(((.(((((...........................(((((((&))))))).)))))))))))	-16.39	0.999436
Candidate_527	NM_031812	1106	1156	1	20	CCTTAGGGTTTGCAAGAGATTGCTATAGATTTCCAGTGATGATGCCCTGG	(((..((.((((((.............................(((((((&))))))))))))).)))))	-18.25	0.999827
Candidate_527	NM_031324	285	320	1	18	TGGCAGTGAACGTATTGTGAATATCAGAGCCCTGA	((((..((...................((((((((&)))))))).))..))))	-14.95	0.999744
Candidate_527	NM_001109414	1533	1578	1	20	CCACTCTGTGATTAAATCTCCAACTTACTATGAATGATACCCTAA	((.(((((((............................(((((((&))))))))))))))...))	-14.58	0.999938
Candidate_527	NM_001108788	1084	1115	1	19	CTGGGTGTAAGGGATGCCTAGAACACCCTGA	((((.((((...............(((((((&)))))))))))...))))	-14.56	0.99356
Candidate_527	NM_001017382	196	231	0	17	GGTTCTCAAGGTTGCATTTCGCACCCTTCCCTAAT	((((((..............(((.....(((((((&))))))).)))))))))	-16.43	0.999126
Candidate_527	NM_001108205	76	138	1	19	CTGGTTTTAGTGGATGCTATTTTCCTTCATCAACAAGCCACAATAAAGTACCTGAACCCTAG	((((((((............................((................((((((((&))))))))))))))))))	-15.17	0.992209
Candidate_527	NM_053603	1217	1240	1	19	TTGGAAACTATCTACTGCCCTGG	((((......(((.(.(((((((&))))))).).))).))))	-14.8	0.998273
Candidate_527	NM_023022	175	205	1	16	GCTCACAAAGCAGTCTATCCTAGACCCTAA	((((.....(((...........(((((((&)))))))))).))))	-13.8	0.99985
Candidate_527	NM_001106896	1287	1310	0	18	TGGTTACAAGATCCATCCCTAGT	(((((........((.(((((((&))))))).))...)))))	-13	0.994381
Candidate_527	NM_001108790	121	134	0	13	TTGTCACCCTAAT	((((.((((((((&)))))))).))))	-14.3	0.997662
Candidate_527	NM_052829	347	386	0	18	TGTTTCTGCACAGACCACAAGCAGTGTTGTTTCCCTAGT	((.(((((((......................(((((((&))))))).))))))).))	-16	0.999126
Candidate_527	NM_001017374	699	718	0	16	GTCATGTTCATGCCCTGAT	((..(((....((((((((&)))))))).)))..))	-13.8	0.997674
Candidate_527	NM_001106899	2397	2439	0	19	CTGCTGTTCTGTTGTGTCTACAGAGCCCATTTTCTCCCTGAT	(((..(((((((.......................(((((((&)))))))..))))))))))	-16.81	0.99978
Candidate_527	NM_001108210	2175	2210	1	18	TGGAGTCTGAACATTAGCGGATGAATAAACCCTGA	(((..((((..................((((((((&)))))))).)))).)))	-16.91	0.999936
Candidate_527	NM_133596	122	154	0	19	CTGAGCATTTGATTAGACTACTGCACCCTAGT	(((.((..............((((((((((((&)))))))).)))).)))))	-18.76	0.997051
Candidate_527	NM_001195488	1571	1639	0	17	GGCTTTTGACTAATGCTATGAACATCTGTGAAAAAGTTCGAAATGTTTGATTTAGTACAGACCCTAGT	(((.....................(((((..............................(((((((((&)))))))))))))))))	-15.8	0.999253
Candidate_527	NM_001012225	899	955	0	20	CCTTTTGCTCTGTCTTTAATCAGTAGTTAGACACACTGTCTTCTTTTCTCCCTGGT	(((...(((((((....((..............................(((((((&)))))))))))))))).)))	-13.71	0.999436
Candidate_527	NM_001160155	899	955	0	20	CCTTTTGCTCTGTCTTTAATCAGTAGTTAGACACACTGTCTTCTTTTCTCCCTGGT	(((...(((((((....((..............................(((((((&)))))))))))))))).)))	-13.71	0.999436
Candidate_527	NM_001108214	200	224	1	19	TTGGCCATGATTTCCTTGCCCTGG	(((((..((........(((((((&)))))))..))..)))))	-16.2	0.991282
Candidate_527	NM_001113335	545	602	1	20	CTTGGCTGACGGTATTAGGGCACAGGTTGGAATGTATAGGCAGATGAAATGCCCTGA	(((((((............(((............................(((((((&))))))))))..)))))))	-16.62	0.992889
Candidate_527	NM_012653	545	602	1	20	CTTGGCTGACGGTATTAGGGCACAGGTTGGAATGTATAGGCAGATGAAATGCCCTGA	(((((((............(((............................(((((((&))))))))))..)))))))	-16.62	0.992889
Candidate_527	NM_001134704	421	452	1	19	CTGGCTGGCCTCTTTTTAGAGTTCGCCCTAG	((((((.((...............(((((((&))))))).))..))))))	-19.09	0.991282
Candidate_527	NM_022856	777	798	1	17	GGCATAGTAAGTTAACCCTAA	(((...(((.....(((((((&))))))))))...)))	-14.7	0.999889
Candidate_527	NM_012569	287	316	0	19	TTGTGTTCTGTACATTTTCAAGCCCTGGT	(((.((((((((.........((((((((&)))))))))))))))))))	-20.3	0.994366
Candidate_527	NM_001108795	861	915	1	20	CTTGTCTTTACTGAAAAGCAACATAACTATCTTAGTTAAATACATCTACCCTGG	((((.((((........(((...........................(((((((&)))))))))))))).))))	-11.12	0.997385
Candidate_527	NM_001108795	1750	1809	0	20	CCTGCTAATCTGTGTATGTAATTTGTTTAACATGCACAGAGATGTAAGTGGGCCCTAGT	((((((..........................((((...............((((((((&)))))))))))).))).)))	-15.59	0.999811
Candidate_527	NM_001108218	434	462	1	20	CCTGGAAGTACATTTGTTTAAGCCCTAA	(((((.......(((((...((((((((&))))))))))))).)))))	-19.9	0.995323
Candidate_527	NM_133528	899	935	1	20	CCTGTTAGTAATATTAATCTTTTCACCTAGCCCTAG	((((.................(((...(((((((((&)))))))))..))).))))	-11.97	0.999057
Candidate_527	NM_053456	1140	1190	0	18	TGGCTAATTAGGGTACATTTATAATTATATCTAGATAATCTTACCCTAAT	(((((.......(((...........................((((((((&)))))))))))..)))))	-14.82	0.999963
Candidate_527	NM_001134750	448	516	1	20	CCTGGGAAAGTGGTCACCAACAGGGGCAGCCAAACTCTGGGTGACTGAGACTCTAAACTCCACCCTAA	(((((.............................(((((.(....................(((((((&)))))))).))))))))))	-17.3	0.992427
Candidate_527	NM_001007713	433	479	1	20	CTTGGCATCTCTTAGCTTTAGAAGCTAGAAGAGATCTGTGCCCTGG	((((((............................((((((((((((&))))))).)))))))))))	-19.38	0.999827
Candidate_527	NM_001134751	448	516	1	20	CCTGGGAAAGTGGTCACCAACAGGGGCAGCCAAACTCTGGGTGACTGAGACTCTAAACTCCACCCTAA	(((((.............................(((((.(....................(((((((&)))))))).))))))))))	-17.3	0.992427
Candidate_527	NM_001009357	1653	1699	0	19	CTCACTCTGCAACTGTGATCTGGAAAGTTCACTAGGGTACCCTGAT	((..(((((((...........................((((((((&)))))))))))))))..))	-19.02	0.999662
Candidate_527	NM_057107	69	106	1	17	GGCCAAGGCAAACTCCATTCCTCATATTAAACCCTGG	(((....(((....................(((((((&))))))))))...)))	-14.45	0.999876
Candidate_527	NM_001039015	71	113	1	19	CTGTCTTTGCATCGTCTGCCGTTTTTCTAGTCCAAGCCCTGA	(((.(((((((........................(((((((&)))))))))))))).)))	-19.65	0.991282
Candidate_527	NM_001106924	1210	1242	0	19	TTGGCTTCTCTTAGGAAAAGAAGAGCCCTGGT	(((((((..(.............(((((((((&))))))))))..)))))))	-16.31	0.995263
Candidate_527	NM_021776	2534	2569	1	20	CCTGAATGGATCTATCTCCAGTTTGGTGACCCTGA	((((................((((.(..(((((((&)))))))..).))))))))	-19.09	0.999827
Candidate_527	NM_001134885	1119	1185	1	19	CTGGCTACTGTTTCTTGTACTGTAACTGACATAGTTCCTTAGTTTGTTCTTTCACCCCAGCCCTGA	((((((...................(((.............................(((((((((&))))))))))))))))))	-19.25	0.999396
Candidate_527	NM_001167842	478	507	1	20	CCTGGAATTCTAAGCACTAATAACCCTGA	(((((...(((..(((......(((((((&))))))))))))).)))))	-19.6	0.997244
Candidate_527	NM_001108234	3	75	1	20	CCTGGTCCTCTGGCAGGCACTTGGGGAGGAAGGGCAGATTATATAGAGGAGGTCAGGTCAGCCTGACCCTAG	(((((..((........................(((.............................(((((((&))))))))))))..)))))	-16.5	0.99263
Candidate_527	NM_001113185	768	806	1	20	CCTGTTTCATAGTACCAAAACAAAACAAAAAACCCTAA	((((.(((......................((((((((&))))))))...))).))))	-14.31	0.994005
Candidate_527	NM_001085475	74	117	1	19	CTGGCAAAGTCATCATTAAAAACAACTTAGCAACCAACCCTGG	(((((.........................(...(((((((((&)))))))))..).)))))	-16.57	0.999322
Candidate_527	NM_001007660	842	898	0	20	CCATGGCGATCCACTCCAGGTGGAGAGGTATTTCCTTCTGCTAAAGTTTCCCTAAT	((.((((.............................(((((........(((((((&)))))))..)))))))))))	-18.35	0.999126
Candidate_527	NM_001108125	209	285	1	19	CTGGCTGTCATGTGCAATGGTGTGTTTTATATTTCTCGATGCTTAACATTGCTAACGATTGCAAAAGTAACCCTGA	(((((............................(((..............................((((((((((&))))))))))))))))))	-17.49	0.999088
Candidate_527	NM_001109289	20	40	0	18	TGGAATTTCATTCCCCTAAT	(((..((.((...(((((((&))))))).)).))..)))	-12.3	0.996808
Candidate_527	NM_001144870	843	859	1	17	GGTTAAAATGCCCTGG	((((.....(((((((&))))))).....))))	-15.4	0.99356
Candidate_527	NM_001134634	1420	1457	1	20	CCTGATTTTTGTTTTTTAATTCGTTGTGTGACCCTGA	((((..................(((.((..(((((((&)))))))..)).)))))))	-21.66	0.999929
Candidate_527	NM_001134634	1501	1512	0	11	GTGACCCTAGT	(..((((((((&))))))))..)	-15.5	0.99599
Candidate_527	NM_001108995	1737	1772	0	16	GTTTTGCAAAATCTTTAGTTTGACATGGCCCTAAT	((((((((...................((((((((&))))))))))))))))	-16.8	0.999855
Candidate_527	NM_053848	351	385	1	18	TGGCCTAAAAAATGTCCCATGACACGCACCCTGA	((((((...................(((((((((&))))))).)))).))))	-16.3	0.992427
Candidate_527	NM_001033067	905	943	1	20	CCTCAACATGTATTTATTAAATATCCACTTTGCCCTAG	(((.....((((...................(((((((&))))))))))).....)))	-11	0.999961
Candidate_527	NM_001109290	1020	1073	0	20	CTTGGTATGCCTGCCTCGGTTTTTTAATGTCTGGGAAGATTATGAACCCTAGT	((((((....((((..............................(((((((((&))))))))))))).))))))	-19.11	0.99308
Candidate_527	NM_139097	348	404	1	19	CTGGGTCATTCTCCACTGCAGCAAAAGGATGGATATAAATCGGAAGAAAGCCCTGA	((((.((.........((((.............................(((((((&))))))))))))).))))	-17.65	0.999915
Candidate_527	NM_173154	646	667	1	20	CCTATTTCCATGGAACCCTAA	(((..(((..((.((((((((&)))))))).)))))..)))	-16.3	0.992727
Candidate_527	NM_001191792	397	434	1	19	TTGTGCTCTATTTGCAAGTTAGGCAAAGCCACCCTGA	(((.(((((..................((.(((((((&))))))).))))))))))	-18.66	0.998273
Candidate_527	NM_199388	254	277	1	18	TGGCTCAACTTTCAGAACCCTAA	((((((..(......((((((((&)))))))))..))))))	-18.1	0.997051
Candidate_527	NM_001109292	297	310	1	17	GGAGAAACCCTAA	((...((((((((&))))))))......))	-13.1	0.999637
Candidate_527	NM_001007662	300	340	1	15	TTCTGCCTTCACCTAAGTCTCCCTTTATTTTAAGCCCTAA	((((((..........................((((((((&))))))))))))))	-14.76	0.999788
Candidate_527	NM_207610	291	309	1	19	CTTCCTTTTCTACCCTAA	((..((((.(.(((((((&))))))).).))))..))	-13.4	0.999368
Candidate_527	NM_001127528	805	837	0	19	CTGGTTTAGGAAATCAGGAGAAGTGCCCTGAT	(((((((.(.(.............((((((((&))))))))).).)))))))	-18.11	0.998513
Candidate_527	NM_001025123	298	326	0	19	TTGGAACTGCTTGTTTGAGCGCCCTAAT	((((..((((..........((((((((&)))))))).))))..))))	-19	0.997407
Candidate_527	NM_001024265	142	168	1	17	GGAATACTGAAGAAATACTACCCTGG	((....(((..........(((((((&)))))))..)))..))	-11.8	0.999937
Candidate_527	NM_001108148	2241	2302	1	20	CTTGAGCTGCTGTTGAATTAGTGTTTCTCTAAAGTGCAAACAACAGACAAGAAAGCCCTGG	((((.(((.(........................((((................(((((((&)))))))))))))))))))	-12.74	0.996598
Candidate_527	NM_053638	116	167	1	19	CTGGCCTTTTCCTAACAAAACCCTTGCAATGGATGCACACAATGGCCCTAG	(((((............................((((.......(((((((&)))))))))))..)))))	-17.62	0.999915
Candidate_527	NM_001106823	21	40	0	17	GTGCTCAAAACTCCCTGAT	(.((((......(((((((&))))))).....)))))	-15.1	0.999504
Candidate_527	NM_001106823	104	133	1	19	CTGACAGCCTAATTTTTAATATGCCCTAA	(((...((((............(((((((&)))))))...)).)))))	-11.06	0.999952
Candidate_527	NM_001108149	966	1010	1	19	CTGGTACTAACTAGTCTGCCAAATGCTGTTAGCAACAGCCCTGA	(((((.........(((((.................((((((((&))))))))))))))))))	-20.32	0.996631
Candidate_527	NM_019380	756	797	1	17	GGCAACTTTTATAATTTCCCATTTGTTTTCAATGACCCTGA	(((..................(((((.......((((((((&))))))))))))))))	-14.47	0.999907
Candidate_527	NM_001191881	958	985	0	18	TGGTTTTGATGATTTAGCTGCCCTGGT	((((((((...........((((((((&))))))))..))))))))	-18.52	0.997051
Candidate_527	NM_001013108	431	449	1	19	CTTTCTCTCATACCCTAA	((..((((((.(((((((&))))))))).))))..))	-16	0.998436
Candidate_527	NM_001014092	1454	1467	1	17	GGTTAAACCCTAG	((((.((((((((&))))))))....))))	-15.8	0.995434
Candidate_527	NM_013095	798	840	1	19	CTGGAAAACCAAAGAGGACCCAGTCTCTGCTTCTTGCCCTGA	((((....................((((((.....(((((((&))))))).))))))))))	-22.15	0.991282
Candidate_527	NM_031643	193	265	0	19	TTGGCTTTGTGCTTGGGGCTATTTGTCTGTTCATCAAATACATGCCAGGTTGAACTACAGTGAAACCCTGGT	(((((((((.........................((............................((((((((&)))))))))))))))))))	-15.19	0.999694
Candidate_527	NM_001025287	247	280	1	19	TTGGGTAATGATTAAAATGTAAATATGCCCTGA	((((.(...........((((.....(((((((&))))))))))).).))))	-13	0.999965
Candidate_527	NM_001108159	1071	1093	1	18	TGGATTTGACAGTGTACCCTGA	(((.((((.((....(((((((&))))))))))))).)))	-15.6	0.997244
Candidate_527	NM_001108159	3915	3936	0	19	TTGGTTTTAAGTAACCCTAAT	((((((((..(((((((((((&)))))))))))))))))))	-22.9	0.996823
Candidate_527	NM_001108163	395	425	0	20	CCTCAGCCTACATTAAGAGAATTCCCTGGT	(((..((((.((...........(((((((&))))))).)).)).)).)))	-11.4	0.991313
Candidate_527	NM_001108165	961	979	1	19	CTTCTAATGGGACCCTAA	((.....((.((((((((&)))))))).)).....))	-15.1	0.999828
Candidate_527	NM_001127490	1427	1438	1	11	GTTAACCCTAA	(.(((((((((&))))))))))	-12.1	0.999252
Candidate_527	NM_001106837	141	160	1	19	CTGGTTGTTTTTACCCTAG	((((((.(....(((((((&)))))))...).))))))	-18.3	0.998886
Candidate_527	NM_012815	855	881	1	19	CTAATTTTTGTGAATCAGGACCCTAA	((...((((((.......((((((((&))))))))))))))..))	-12.61	0.998927
Candidate_527	NM_145682	527	563	0	17	GGTCTCTAAACTTTTGGAAAAACAAAAGCCCCTAAT	((.((((....................(((((((((&)))))))..))))))))	-13.75	0.999686
Candidate_527	NM_012600	153	171	1	17	GGATGAACTTCACCCTAG	((.((......(((((((&)))))))..))...))	-11.5	0.996585
Candidate_527	NM_001108173	1697	1722	0	17	GGAGTTGCTCTAACTTGTCCCTAAT	((..((((..........(((((((&)))))))..))))..))	-15.1	0.999511
Candidate_527	NM_001108176	1296	1345	0	20	CCATGTTCTCTTAATTGTCTTGTTGTTTATTTTATCCAAGTACCCTAGT	((..(((((..............................((((((((((&)))))))).)))))))..))	-12.51	0.999907
Candidate_527	NM_012913	799	814	1	17	GACTATGGACCCTAA	(.((.((((((((((&)))))))).)).)).)	-12.4	0.998849
Candidate_527	NM_001173354	2132	2175	0	19	CTGGCTCTAATACTGCATTCTGTTCCTCTTTTTGTGCCCTGAT	(((((((......((((..................((((((((&)))))))))))))))))))	-23.06	0.999385
Candidate_527	NM_001108179	1200	1272	0	18	TGGCTTAGAGTTACACTCCGCTTATGTTTATGACTTGCTATTGTTTAAGAGTCCACATAGCTTTTCCCTGAT	((((((.............................(((...........................(((((((&)))))))..)))))))))	-13.5	0.999595
Candidate_527	NM_001008328	148	178	1	17	GGCGGAGGCAAGAAAAACACTTTACCCTGA	(((....(((.............(((((((&))))))))))...)))	-16.91	0.993724
Candidate_527	NM_133571	1136	1164	0	18	TGGTGAAACACATCAGTTACCCCCTAAT	((((........((.((....(((((((&)))))))..)).))))))	-11	0.999436
Candidate_527	NM_001109298	2	31	1	17	GGTTAGTTGCTAGTAACATAGCACCCTGA	(((...((((............(((((((&))))))).)))).)))	-14.52	0.999903
Candidate_527	NM_001108190	11	38	1	19	CGAGCCTTGAAAAAAAAAGAACCCTGA	(..((.(((..........((((((((&)))))))).))).))..)	-12	0.999833
Candidate_527	NM_001135045	247	275	0	20	CCACTGTGTAGATTACAATATCCCTGAT	((.((.(((((..........(((((((&)))))))))))).))...))	-12	0.994381
Candidate_527	NM_001135046	226	267	1	19	TTGGCTCCTAGGAGATGAGAAATAGTGTCTAAGCACCCTGA	(((((((.........................(((((((((&))))))).)).)))))))	-19.27	0.995957
Candidate_527	NM_001191080	144	181	1	17	GGCCATTCGTGTAGCTTGAAGACACATGCTACCCTGG	(((.......................(((.(((((((&))))))).)))..)))	-15.31	0.993724
Candidate_527	NM_001106865	944	978	1	19	CTGGTGTGAGGAGAACAGTTAGAAAAAACCCTAA	(((((.((..................((((((((&)))))))).))..)))))	-17.41	0.999744
Candidate_527	NM_001106865	3239	3302	1	19	CTGGCTGCCTCTGTTCCTATTTTACTGTAAATCTGACCATGCCTATCCCGGGAGTCGCCCTGA	((((((..................(((((...........................(((((((&))))))))))))))))))	-19.18	0.998087
Candidate_527	NM_022713	535	572	1	19	CTGGTCCTTGACCAGGTGCTACAAGCTCTTACCCTAG	((((..((................((....(((((((&))))))).))))..))))	-17.29	0.992427
Candidate_527	NM_001024906	1041	1066	0	20	CCTGCTAAGTTAATGCTCCCCTGAT	((((((.......(((..(((((((&)))))))..))).))).)))	-17.8	0.993582
Candidate_527	NM_001107411	1461	1518	0	18	TGGCTTTCAATTTATTTACCCCAGTCAGTTAAACACATTTAACATTCATACCCTAAT	(((((((....................((....................((((((((&)))))))).)))))))))	-13.75	0.999874
Candidate_527	NM_001108439	1458	1477	1	20	CCTTCATGATGAACCCTGA	(((......((((((((((&)))))))).)).....)))	-13.4	0.995434
Candidate_527	NM_001009716	42	63	1	19	CTGTGTTATTGCCTACCCTGA	(((.(((.((((..(((((((&))))))).))))))))))	-19.5	0.994185
Candidate_527	NM_001107414	380	401	0	16	GCTTTTTATGTTATCCCTAAT	((((....(((...(((((((&)))))))..)))))))	-13.5	0.998626
Candidate_527	NM_001106171	385	414	1	20	CCAGGCTATTTGAACTTCCGAAGCCCTAA	((.((((...((.........((((((((&)))))))).)).)))).))	-16.7	0.995434
Candidate_527	NM_001106172	470	528	1	19	CTGCAGCTCTTTAGAATTAATCTGGGCCAGAATTTCAAACAACCCCACCAGGCCCTGA	(((..(((((...............((.......................((((((((&))))))))))))))))))	-14.96	0.999662
Candidate_527	NM_017169	141	174	1	20	CCTGGAATCTGGTGAATAGTGACCCTGCCCTGA	(((((..((((...............(((((((&)))))))..)))).)))))	-19.33	0.99356
Candidate_527	NM_001108446	561	606	0	19	TTGGTGCTTTTGAACATTTGTCAAAAATTATTTCAGTACCCTAAT	(((((...((((.........................((((((((&))))))))..)))))))))	-13.03	0.999873
Candidate_527	NM_013130	288	315	1	17	GGAAAAAAGCAAAAAAAAAGGCCCTAA	((......(((.........(((((((&))))))))))....))	-12.4	0.999969
Candidate_527	NM_001106174	819	837	1	19	CTTACTATGTGGCCCTAA	((..((.((..(((((((&)))))))..)).))..))	-17.9	0.998886
Candidate_527	NM_001107422	239	287	1	19	CTGGTTATACAAAGGCTTCAGAACCATTGAACTTGAAACTTACCCTGG	((((((........((.........................(((((((&))))))).))..))))))	-14.47	0.99992
Candidate_527	NM_139328	262	336	0	20	CTTGGCATTTTATTTAAAAAAGAAAAAAAATTACAATCTGGAAAATAAAATGATGTAAAACCTCCAGCCCTGGT	((((((..............................((((........................((((((((((&))))))))))))))))))))	-18.86	0.999548
Candidate_527	NM_053605	1417	1455	0	19	CTGAGCTACTGATTTGAGGGACTTCTGATATCCCTGAT	(((.(((.(((....................(((((((&)))))))...)))))))))	-17.1	0.999436
Candidate_527	NM_001108448	255	282	0	18	TGGTTTGCTTCAGTTTGAATCCCTAGT	((((((((............(((((((&)))))))..))))).)))	-15.34	0.994381
Candidate_527	NM_001107425	1642	1689	1	18	TGGTTCTTGTCATTTGCTTTCTCTTTGTCCTTCTCCCTCTGCCCTGG	((((((.((.((............................(((((((&)))))))))))))))))	-15.38	0.999827
Candidate_527	NM_001107425	4500	4544	1	18	TGGCACAGAGGTAATGAGTTTACATAGCATGTGCAAGGCCCTGA	((((.........................(.((((..(((((((&))))))))))).)))))	-17.11	0.99985
Candidate_527	NM_001107425	4760	4805	0	19	TTGACTCTCTACAGTATCATTTTCAAATTGTCCCGATACCCTAAT	(((.(((((............................((((((((&)))))))).).)))).)))	-11.85	0.999744
Candidate_527	NM_001107425	5364	5399	0	17	GGCCTGGGGGTGACATTGATTTTTTTTTCCCTAAT	((((((.((...................(((((((&))))))))).))).)))	-15.2	0.999511
Candidate_527	NM_001107425	6163	6191	1	17	GGCCCTGCAATCTATCTGTCTGCCCTAA	(((.(((((............(((((((&)))))))))))).)))	-21.8	0.99356
Candidate_527	NM_001107428	25	41	1	16	GCAAGCAAAACCCTAA	((..(((..(((((((&))))))))))...))	-13.4	0.999525
Candidate_527	NM_001107428	1172	1202	1	19	CTGAACTCAGCAAACATGACTATGCCCTGA	(((..(((.(((...........(((((((&)))))))))).))).)))	-16.6	0.998273
Candidate_527	NM_001108450	338	393	0	17	GGCTCGCTTGAAAAAGTTTGATGTTGGGACCAGATATTCCCACTTGTCCCCTAGT	(((((...................((.((...................(((((((&))))))))).)))))))	-13.4	0.999372
Candidate_527	NM_001108450	775	821	1	19	CTGGCTACCATTTTGTTTTGCATTGCTTTGAATACACAGACCCTGA	((((((...........(((((.................(((((((&))))))))))))))))))	-19.82	0.999889
Candidate_527	NM_001107434	258	294	1	19	TTGGTGTCGTGTGAAATATGAAAGTTAAAACCCTGA	(((((.((.(((................((((((((&))))))))))))))))))	-15.29	0.997051
Candidate_527	NM_053569	256	305	1	20	CCTGGAAGGGCTGTCGGGACATACTTTCTACATAATGCTACAACCCTGA	(((((.....(((...........................(((((((((&))))))))))))..)))))	-20.12	0.999681
Candidate_527	NM_001107442	1295	1351	1	18	TGGCGGCAGAGGTGGTTCTTCCATTGGCTGCACTTTTGTCAGCCTTTATACCCTGG	((((.......................(((((.................(((((((&)))))))))))).))))	-17.27	0.995366
Candidate_527	NM_001009704	829	845	1	16	GCTTATTTAACCCTAA	((((...(((((((((&)))))))))..))))	-15.3	0.996579
Candidate_527	NM_001013047	232	266	1	20	CCGCCTCTGTGTAGAAGTCGAACTAACACCCTAG	((..(((((((................(((((((&))))))))))))))...))	-15.99	0.991282
Candidate_527	NM_001163063	299	318	1	19	CTGGTTAGAAACACCCTGA	((((((......(((((((&))))))).....))))))	-18.7	0.998273
Candidate_527	NM_001033970	1451	1482	1	17	GGCAGAACTCACCCAGCTGCATAAACCCTGA	(((.............(((((...(((((((&)))))))))))).)))	-18.84	0.991282
Candidate_527	NM_001009967	1451	1482	1	17	GGCAGAACTCACCCAGCTGCATAAACCCTGA	(((.............(((((...(((((((&)))))))))))).)))	-18.84	0.991282
Candidate_527	NM_001012115	80	113	0	17	GGTTTCCAGGTACAAGAACATGAAGACCCTGGT	(((((....((.............(((((((((&))))))))))).)))))	-14.01	0.998538
Candidate_527	NM_001168670	236	268	0	17	GGTTTCTCTTTTAATTTAATTTATTCCCTGAT	(((((..(.................(((((((&)))))))..)..)))))	-11.31	0.999949
Candidate_527	NM_133563	65	113	0	17	GCCTTTGCATTTACAGTCTTCTTCAAAGGAATGAAAAAAATCCCTAAT	(.(((((((..............................(.(((((((&))))))))))))))).)	-12.51	0.999759
Candidate_527	NM_001009537	350	393	1	18	TGGCCTAGTCCTTTGACAATGTTTCAGATGTTCATTACCCTAA	((((((.((...........................(((((((&))))))).)))).))))	-13.99	0.99992
Candidate_527	NM_001108063	646	678	1	18	TGGCTTACAACCATTTGCAATTCCAACCCTAA	((((((.........((((......(((((((&)))))))))))))))))	-18.7	0.998886
Candidate_527	NM_001106773	77	125	1	20	CTTGGGTATTAAAGCCCTTGTGAAAACAGTCTCTTTCTGGAGCCCTAA	(((((.............................(((((.((((((((&)))))))).))))))))))	-20.55	0.999705
Candidate_527	NM_001108741	310	343	1	20	CCTAGGATCCTTTTGTAAATGGAAAAACCCTGG	(((.((....(((((((.........(((((((&)))))))))))))))))))	-14.2	0.997244
Candidate_527	NM_001108741	723	740	0	19	CTGGTTTCTACCCTGAT	(((((((..((((((((&))))))))....)))))))	-20	0.996304
Candidate_527	NM_012619	462	511	0	18	TGGCTCTGAGAACTGCTTTGTTAGCCTGCTTACATAAATCTCCCCTGAT	((((((((..((..............................(((((((&))))))))).))))))))	-18.41	0.999168
Candidate_527	NM_001106776	154	186	1	16	GTATTGCTTGTTGACCAAATAAAATGCCCTGA	((.((((..................(((((((&))))))).)))).))	-12.41	0.99992
Candidate_527	NM_001173427	432	497	0	20	CCTGCGTATATTTTCATCACAAGAGCATTTATACAATTCAATCCATAGTGATTATATACCCTGAT	((((.((.................(((..............................((((((((&)))))))))))...))))))	-11.86	0.999874
Candidate_527	NM_001106779	337	362	0	17	GGTAGCCAATGTTTAAAACCCTGGT	(((......(((....(((((((((&))))))))))))..)))	-13.9	0.991451
Candidate_527	NM_053598	326	355	0	19	CTGGTTGTTGGGTATGTTTTTGCCCTAAT	((((((........(((....((((((((&)))))))).))).))))))	-18.6	0.997051
Candidate_527	NM_001025053	290	345	1	17	GGCTAAGGGTGGAGCTTAGCAGTAGAATGCTTAGCTAACACGTGTAAGACCCTGA	((((.......................(((.................((((((((&))))))))))).))))	-15.37	0.999671
Candidate_527	NM_021844	1347	1417	1	19	TTGGCTAAAATCAAACTATGACTTTTCTTCTGCCTTTATTTTTGGTGAAGACTCTTTTCACCTACCCTAG	(((((.......................((((.(.............................(((((((&))))))).))))))))))	-13.21	0.99992
Candidate_527	NM_021843	1347	1417	1	19	TTGGCTAAAATCAAACTATGACTTTTCTTCTGCCTTTATTTTTGGTGAAGACTCTTTTCACCTACCCTAG	(((((.......................((((.(.............................(((((((&))))))).))))))))))	-13.21	0.99992
Candidate_527	NM_001108745	882	901	1	16	GTTCATAGAAACACCCTGA	((((...(....(((((((&)))))))..).))))	-11	0.999929
Candidate_527	NM_033485	943	987	1	20	CCTGGGATGCTTTTTGTCAATAGAGAATCATCCCATAACCCTAA	(((((..(((..........................((((((((&)))))))))))...)))))	-18.46	0.999836
Candidate_527	NM_001136261	1035	1059	1	18	TGAGTTTAATGCTAAGAGCCCTGA	((.((((..(((....((((((((&)))))))))))))))))	-14.8	0.992727
Candidate_527	NM_001136261	2469	2496	1	17	GGTTCAGTCCAGCTATTATCGCCCTGA	(((((.((............(((((((&))))))).)).)))))	-14.72	0.99356
Candidate_527	NM_001108991	172	221	0	19	CTGGATATTCCTCTGTAAAGAAACTCTTGAAAGTGACACTTGCCCTGGT	((((......(((((((........................((((((((&)))))))))))))))))))	-19.85	0.998327
Candidate_527	NM_001106785	1006	1046	0	18	TGGCCACACAGCAAGATAAATGAGTAAAGAAAGCCCTAGT	((((......(((...................((((((((&)))))))))))...))))	-15	0.999744
Candidate_527	NM_001106785	1746	1783	0	20	CTTAGCTTTTTTAATAGTTTAATTACAATACCCTAAT	(((.(((((....................((((((((&))))))))...))))).)))	-12.3	0.999983
Candidate_527	NM_001106785	4048	4057	1	11	GTACCCTAA	(((((((((&))))))).))	-11.2	0.999912
Candidate_527	NM_001109287	95	122	0	19	CTGAGCTAAAGATGGATCCTCCCTAAT	(((.(((.....((.(....(((((((&))))))).).)).))))))	-15.5	0.994381
Candidate_527	NM_053593	183	212	0	17	GGCATTATCTGTCTTCTTCCCTCCCTGAT	(((....(((((..........(((((((&)))))))..))))))))	-15.5	0.999355
Candidate_527	NM_001012113	614	656	1	19	CTGTGCCATGCTCTACTAGAACATTCTCCGGGTCTACCCTGG	(((.((..(((........................(((((((&))))))).)))..)))))	-16.41	0.995129
Candidate_527	NM_001012116	507	537	1	20	CCTACCTTTGTATTTGAATTGCCACCCTAG	(((..(((((((...........(((((((&))))))))))))))..)))	-16.4	0.999178
Candidate_527	NM_001126087	1026	1051	1	17	GGTTAGTAATAAAGACATACCCTGA	((((.(((..........(((((((&))))))))))..))))	-12.9	0.999889
Candidate_527	NM_001126087	1917	1964	1	20	CCTGACCCCAAGACCTTCAAGCAGCACTTTGAGAGCAAGCACCCTAA	((((..............................((..(((((((((&))))))).))...))))))	-14.01	0.995366
Candidate_527	NM_001173334	626	660	1	17	GGTTCTAGACATAGACCTTACATTTTGGCCCTAA	((((((.(.((................(((((((&))))))))))))))))	-16.29	0.999889
Candidate_527	NM_001173558	50	85	0	19	TTGGGAACTCTGTAAATAAAAGTCCTGGCCCTGGT	((((...(((((((.............((((((((&)))))))))))))))))))	-18.91	0.998107
Candidate_527	NM_001130580	985	1059	0	18	TGGGTCTGCTTCCTTGGATATTTCACAAACACCTTTAAATGACCATACTTTAAGTAGTAAGATTCTCCCCTAAT	(((.(((((...........................((.............................(((((((&)))))))))))))).)))	-12.27	0.999595
Candidate_527	NM_012870	171	230	1	17	GGCTATTTGATAATTGTGCAAAGCTGCCAGGTGTACACCTAGAAAGTCAAGCACCCTGA	((((...................((((.........................(((((((&))))))).))))))))	-14.67	0.99992
Candidate_527	NM_001130541	3181	3225	1	19	CTGGACTGCTGGTATCCTGACAAAGAAAAGTGGAGTTACCCTAA	((((.((((............................(((((((&))))))).))))..))))	-18.95	0.999949
Candidate_527	NM_001127294	14	66	0	19	CTGTTCATGCTTGCAAGTGAGAGTTACAGAACACATTCACACTTGCCCTAAT	(((.....(((((((.............................((((((((&)))))))))))).))))))	-15.75	0.999801
Candidate_527	NM_031597	1351	1403	1	19	CTGGTTTTAAATGGTTGCCATGGTGATCATCATGATGATGGAAATACCCTAA	(((((((........(((...........................(((((((&))))))).))))))))))	-16.49	0.995403
Candidate_527	NM_001134957	391	420	1	18	TGGCCTTATGTCTTTTGAGTTAACCCTGG	((((....(((..........((((((((&)))))))))))..))))	-15.2	0.999705
Candidate_527	NM_001007658	666	703	1	20	CCTGGAGCCAGAGCCAAAAGCTTCATGGATGCCCTAA	(((((..(....((................(((((((&))))))).)).)..)))))	-16.23	0.994407
Candidate_527	NM_001130546	1460	1491	1	20	CTTGGAGCTGAGGAGACATTGACTACCCTAA	(((((..(((..............(((((((&)))))))..)))..)))))	-18.49	0.999827
Candidate_527	NM_012578	482	511	0	20	CCTGATTTCTTTTTCTCTTCTGCCCTAGT	((((..........((((.(.((((((((&)))))))).).)))).))))	-17.4	0.997051
Candidate_527	NM_138845	9697	9747	0	19	CTTGCTCTTTAGTGTGATTCTTTAATCCCCAGTGGAGATTAGTCCCTGAT	((.((((.....((..(..........................(((((((&))))))))..)))))).))	-13.36	0.999639
Candidate_527	NM_138845	9971	9997	0	19	CTGTTGTCAAAAGTGCTTTCCCTGAT	(((...((.....(((...(((((((&)))))))..)))))..)))	-12.8	0.995853
Candidate_527	NM_019194	358	398	0	17	GGCTGTCTACAGAATGAGTCATGATTATTGTCACCCTAAT	((((.......................((((.((((((((&)))))))).))))))))	-17.5	0.999833
Candidate_527	NM_012991	658	685	0	17	GTGCTCTTACTTGCTTACCTCCCTAGT	(.((((.....(((......(((((((&)))))))..))))))))	-14.7	0.991313
Candidate_527	NM_001130498	18	38	1	19	CTGTAGAAGCTTTACCCTGA	(((.....((((((((((((&)))))))...))))))))	-14.6	0.998436
Candidate_527	NM_001012122	398	421	0	19	TTGGTTTTACTCACTGCCCTGAT	((((((((.(.....((((((((&)))))))).).))))))))	-17.8	0.997627
Candidate_527	NM_001012122	780	817	1	20	CCGGCACATAGCTGCCTTCCATAGCATACTGCCCTGA	(((((......((((...............(((((((&))))))).)))).))).))	-16.79	0.995439
Candidate_527	NM_031070	429	463	1	19	CTGACACATCTGTACAGTGCACTCCGAACCCTGA	(((.....((((((.............(((((((&)))))))))))))..)))	-16.01	0.991282
Candidate_527	NM_012821	938	967	1	17	GGTTCCAAGAAAGATAATCCTGACCCTAA	(((((................((((((((&))))))))...)))))	-14.51	0.999788
Candidate_527	NM_022215	1217	1262	1	19	CTGGGGAACTCGAGGGAAGAAACAATTGAAAAGAGCCTGCCCTGG	((((....(((.......................((..(((((((&))))))).)).)))))))	-15.05	0.992427
Candidate_527	NM_001108993	59	88	0	15	CTCTGCCATTTTGTATTTAATGCCCTGGT	((((((...............((((((((&)))))))).))))))	-16.59	0.999868
Candidate_527	NM_001108113	1422	1472	0	20	CCTTGCTCAGTTTTATCTATTTATTTTTGGTGGGATAATAAGGCCCTAGT	(((.((((.((..............................(((((((((&))))))))))).)))).)))	-17.71	0.999694
Candidate_527	NM_001108113	2007	2032	1	20	CCTTGTTGATTCAAACTGACCCTGA	(((.(((........((((((((((&)))))))..)))))).)))	-12.6	0.999178
Candidate_527	NM_012655	1707	1760	0	17	GGTTTTCTGTTAGCCAATATTTAAAGAGACCTGCAATAAAAAATTACCCTGAT	((((..........................(((((..........((((((((&)))))))))))))))))	-15.46	0.999874
Candidate_527	NM_019171	26	79	1	19	CTGGACCAGATTAGAACACCCTTGATTTGATTTCCTGCAATTATTTACCCTGA	((((.............................((((((.......(((((((&)))))))))))).)))))	-15.86	0.999903
Candidate_527	NM_001170470	427	446	1	18	TGGTTTTCTTATACCCTGA	((((((((....(((((((&))))))).).)))))))	-16.7	0.99823
Candidate_527	NM_001008509	220	239	1	17	GGCTGTGTTAATGCCCTAA	((((.(((....(((((((&))))))).))).))))	-21.8	0.998273
Candidate_527	NM_001109469	2243	2259	1	15	CTCCAATTAACCCTAA	(((....(((((((((&)))))))))..)))	-13.2	0.99308
Candidate_527	NM_001109379	353	400	0	18	TGGTTCTTGTTTTCCTATACCGGTTTTATTTATATTAAAACCCTGGT	((((((.(((............................(((((((((&))))))))))))))))))	-17.58	0.999883
Candidate_527	NM_001135582	748	803	1	18	TGGTTCTTGGAAGAACCTGTTTGATGCAAAAAAGAAAGCAACAAAACAACCCTAA	(((((((..............................(((........(((((((&)))))))))))))))))	-16.41	0.999903
Candidate_527	NM_053448	189	222	1	17	GGTCTCTGGAACATTATGGGTAATGAGCCCTAG	((.(((((.(................(((((((&)))))))).)))))))	-17.39	0.999827
Candidate_527	NM_012846	0	41	1	17	GGAGTCTGTTCTGGGTGCTCCCTATTTTTGGTTGACCCTAA	((..(((((........................((((((((&))))))))))))).))	-16.55	0.999775
Candidate_527	NM_001107391	123	166	0	20	CCTGGAAGGTAAAAAATTGATTAGGTCAGCTAAATACCCTGAT	(((((...(((........................((((((((&)))))))))))....)))))	-17.85	0.999744
Candidate_527	NM_001038495	1649	1703	1	17	GGCTTATAGTTGTGCACCACTGCACCTGCCTCATTTTTAACTCTTAAGCCCTAG	((((...............(((((.......................(((((((&))))))))))))))))	-17.36	0.999909
Candidate_527	NM_001108432	1615	1671	0	19	CTGGATAATCCAATATTTTAGAAAGATATAAGACAGTCATGAATAAAGACCCTAAT	((((....((.............................((......(((((((((&))))))))).)))).))))	-12.95	0.999741
Candidate_527	NM_001014011	1116	1157	0	20	CCCGGCTTTTAATAAATACTCATTGCCTAAGGCACCCTAGT	((.((((((......................((((((((((&)))))))).)))))))).))	-19.04	0.999759
Candidate_527	NM_001014242	557	576	0	19	CTGTCTTTATTGCCCTAAT	(((.((((...((((((((&))))))))...)))).)))	-16.5	0.992727
Candidate_527	NM_001109533	1466	1482	1	15	TTCATGTCTGCCCTAA	(((.(((..(((((((&))))))).))))))	-13.2	0.999178
Candidate_527	NM_001007688	3531	3575	1	20	CCTATACCTCGTTGATCGTCATCTACAATAATTACAGACCCTGA	(((....(((..........................((((((((&))))))))...)))..)))	-12.35	0.999788
Candidate_527	NM_001007688	3637	3656	1	20	CCTGATTGTAGAACCCTGA	((((.(((((..(((((((&))))))))))))...))))	-16.5	0.994185
Candidate_527	NM_001007688	8040	8082	1	17	GGCACTGAGAAACAGGGGACACAATGGTCACAAGTGCCCTGA	(((.(((............................(((((((&)))))))..))).)))	-16.81	0.995965
Candidate_527	NM_177962	95	138	0	20	CCTTGCACCTGTTTCAAATCAAACCCACCTATTCCTCCCTAAT	(((.((..((((........................(((((((&)))))))..)))).)).)))	-13.97	0.999511
Candidate_527	NM_001024263	1680	1715	1	19	TTGGTGTGTGAACAGACTAAAACTAAGTGCCCTGG	(((((.((((..................(((((((&)))))))))))..)))))	-13.36	0.999889
Candidate_527	NM_001037200	288	297	1	11	GCACCCTAG	(((((((((&))))))).))	-12.8	0.992507
Candidate_527	NM_001100671	546	590	1	17	GGTGTACATTGTCTTGCCTTTTTAAATTTGTAAACCTGCCCTGA	(((.......................((((((.....(((((((&))))))))))))))))	-13.4	0.999903
Candidate_527	NM_033096	203	246	1	20	CCTCAGGCCTCTGCTTACAACTGTATTGAATTTTTGGCCCTAG	(((..((.((((((.....................((((((((&)))))))))))))))))))	-21.19	0.997407
Candidate_527	NM_001108009	142	172	1	19	CTGGACTACGGGATAGAGAATTTACCCTGA	((((.((...(.(..........(((((((&)))))))).)..))))))	-14.7	0.999902
Candidate_527	NM_001108702	396	432	1	19	CTGGCTTCCTTTCCTACTGTTCCATTAGCACCCTAA	(((((((....................(((((((((&))))))).)).)))))))	-20	0.991814
Candidate_527	NM_001003958	1128	1159	0	18	TGGCTTAAAAAAAAAAAAAGTTGTCCCTGAT	((((((...............((((((((((&)))))))..)))))))))	-15.36	0.998446
Candidate_527	NM_001003957	1128	1159	0	18	TGGCTTAAAAAAAAAAAAAGTTGTCCCTGAT	((((((...............((((((((((&)))))))..)))))))))	-15.36	0.998446
Candidate_527	NM_001106715	172	204	1	17	GGTGGTGAATTATAAATTATATTCAACCCTGA	(((..((................(((((((((&)))))))))))..)))	-15.89	0.999771
Candidate_527	NM_001108704	528	571	1	20	CTTGGCAAGTTATATGTTAGCCTTGTACTTTTCTGGACCCTGA	((((((.........................((((((((((((&)))))))).))))))))))	-20.61	0.997051
Candidate_527	NM_001025740	1190	1233	0	20	CCTTGTTAACCAGATAACTGCAAGTCAGATGTATGACCCTGGT	(((.(((..........(((((.............((((((((&)))))))))))))))).)))	-14.91	0.998107
Candidate_527	NM_001109372	1	32	1	13	CTGCAAAGGAGCGACACACCAGGAACCCTGA	(((((...................(((((((&))))))))))))	-14.1	0.994151
Candidate_527	NM_001108019	547	591	1	15	CTCTGCATGATTTGAACAATCAGAAAGGTTGGATCCAACCCTGG	(((((((..............................(((((((&))))))))))))))	-16.91	0.99992
Candidate_527	NM_001029897	659	680	1	15	TTCTGCATTATACAACCCTAA	(((((((.......(((((((&))))))))))))))	-16.91	0.999451
Candidate_527	NM_022618	1260	1285	0	19	TTGGAGATCTCTTACATGCCCTAAT	((((....((((.....((((((((&))))))))...))))))))	-15.5	0.997051
Candidate_527	NM_001039539	586	627	0	19	TTGGACTTTTGCTCCTTTTGTTGTTTGACTTGGTCCCTAAT	((((.(.(((((......................(((((((&)))))))..))))))))))	-14.95	0.999436
Candidate_527	NM_001014077	581	614	1	19	CTGGTGTTTTGAGGGGAAGTCCTTATACCCTAG	(((((..((((...............(((((((&)))))))..)))))))))	-15.73	0.999827
Candidate_527	NM_053389	279	321	0	17	GGCTTGCATAAAAACTGCTGACATTTTATACAGTCCCCTGGT	((((((((...........................(((((((&))))))).)))).))))	-16.59	0.999511
Candidate_527	NM_001109531	112	143	1	20	CCTATGTTTGTATGCAAGGTAAACGCCCTAA	(((..((((...((((........(((((((&))))))))))))))).)))	-14.5	0.998886
Candidate_527	NM_001108028	1291	1309	0	17	GGAAAAACAAGCCCTAAT	((.......(((((((((&)))))))))......))	-14.42	0.999522
Candidate_527	NM_130420	536	599	1	18	TGGCTACTTCTTGGGAGGTGGGCAGAAGTGCATTTGGCATCCAGAAGTCTTACTACACCCTAA	(((((.......................((((........................(((((((&))))))))))).)))))	-15.1	0.999876
Candidate_527	NM_001108032	1994	2024	0	19	CTACCTCTGCTGATTTCTAAAGTCCCTGGT	((..((((((.............(((((((&)))))))..))))))..))	-16.96	0.999126
Candidate_527	NM_172034	592	629	1	17	GGCCATGTTTGTATGAGCAAGACTTGTTTTGCCCTAA	(((..(((......................(((((((&))))))).)))..)))	-16	0.99992
Candidate_527	NM_001114180	373	401	0	19	CTGGTTTTGCTATATTAAATACCCTAGT	((((((((((..........((((((((&)))))))).))))))))))	-24.2	0.996932
Candidate_527	NM_001109359	1631	1694	1	20	CTTGGTAGGCTTCTCAAATCACCAGATACTATTCTGTCGTAGGGAAACTTGCTATGGCCCTAA	((((((..........................(((((..................((((((((&)))))))))))))))))))	-16.92	0.999705
[truncated: 5,159 more rows]
